# Supplementary material for: A Potential Probiotic for Diarrhea: Clostridium tyrobutyricum Protects Against LPS-Induced Epithelial Dysfunction via IL-22 Produced By Th17 Cells in the Ileum
Source: Front Immunol. 2021 Nov 30;12:758227. doi: 10.3389/fimmu.2021.758227 (PMC8670534; doi:10.3389/fimmu.2021.758227)
Supplement: Supplementary file 1 [file DataSheet_1.xlsx]

## Sheet: Table S1
	Table S1. Antibodies used in this study.
	Antibodies	Source	Identifier	Dilution
	Flow cytometry
	CD16/32	553141	BD (USA)	2 μl/test
	Fixable Viability Stain 780	565388	BD (USA)	1:1000
	CD45-PerCP-Cy5.5	550994	BD (USA)	0.2 μg/μl
	CD3e-BV510	563024	BD (USA)	0.2 μg/μl
	CD4-PE-Cy7	552775	BD (USA)	0.2 μg/μl
	CD127-BV421	562959	BD (USA)	0.2 μg/μl
	CD11c-PE-Cy7	558079	BD (USA)	0.2 μg/μl
	CD117-BV421	562609	BD (USA)	0.2 μg/μl
	CD11b-FITC	557396	BD (USA)	0.2 μg/μl
	FceRI-PE	134308	BD (USA)	0.2 μg/μl
	F4-80-AF647	565853	BD (USA)	0.2 μg/μl
	T-bet-AF647	561267	BD (USA)	0.2 μg/μl
	GATA3-BV421	563349	BD (USA)	0.2 μg/μl
	CD25-BB515	564424	BD (USA)	0.2 μg/μl
	MHC-II-PE	55700	BD (USA)	0.2 μg/μl
	RORγt-PE	12-6981-82	eBioscience (USA)	0.2 μg/μl
	WB/IHC
	β-actin (Mouse)	60008-1-Ig	Proteintech (China)	1:5000
	ZO-1 (Rabbit, IHC)	ab96587	Abcam (USA)	1:300
	IL-22 (Rabbit, WB)	ab181007	Abcam (USA)	1:1000
	IL-22RA1 (Rabbit, IHC)	Ab5984	Abcam (USA)	1:300
	CD45 (Rabbit)	ab10558	Abcam (USA)	1:200
	EpCAM (Rabbit)	ab213500	Abcam (USA)	1:10000
	RORγt (Rat)	14-6988-82	eBioscience (USA)	1:100
	CD3e (Rabbit)	MA5-14524	Thermo (USA)	1:100
	IL-22 (Goat, IHC)	PA1-21356	Thermo (USA)	1:300
	Secondary antibodies
	Goat Anti-Rabbit IgG H&L (HRP)	ab6721	Abcam (USA)	1:1000
	Rabbit Anti-Mouse IgG H&L (HRP)	ab6728	Abcam (USA)	1:1000
	Rabbit Anti-Rat IgG H&L (HRP)	ab6734	Abcam (USA)	1:1000
	Donkey Anti-Goat IgG H&L (HRP)	ab6885	Abcam (USA)	1:1000

## Sheet: Table S2
	Table S2. The primers of RT-qPCR for mice.
	Gene	Forward Primer	Reverse Primer
	GAPDH	AAGAAGGTGGTGAAGCAGGCATC	CGGCATCGAAGGTGGAAGAGTG
	IL-18	GGCCGACTTCACTGTACAACCG	GGTCACAGCCAGTCCTCTTACTTC
	IL-17rc	GCATTCAGGTGTGGTCGCTAGAG	GCCTGCCAGCACAGTGTTACC
	IL-22	TCCAACTTCCAGCAGCCATACATC	GCACTGATCCTTAGCACTGACTCC
	IL-6	ACTTCCATCCAGTTGCCTTCTTGG	TTAAGCCTCCGACTTGTGAAGTGG
	IL-1β	TCGCAGCAGCACATCAACAAGAG	TGCTCATGTCCTCATCCTGGAAGG
	TNF-α	GCGACGTGGAACTGGCAGAAG	GCCACAAGCAGGAATGAGAAGAGG
	IL-10	CTGCTATGCTGCCTGCTCTTACTG	ATGTGGCTCTGGCCGACTGG
	IFN-γ	CAGGCCATCAGCAACAACATAAGC	AGCTGGTGGACCACTCGGATG
	IL-22RA1	CTCGTCGGCTTGCTCTGTTATCTG	CGTGTTCTTGGATGAAGCGTAGGG
	IL-22BP	TTCTCCGTCCTCCAGAGTTGCC	GCCACTACGCAGTAGCTGGAATG
	Ccl2	CCACTCACCTGCTGCTACTCATTC	CTGCTGCTGGTGATCCTCTTGTAG
	Ccl3	ACCATGACACTCTGCAACCAAGTC	GCGTGGAATCTTCCGGCTGTAG
	Ccl5	CCGCACCTGCCTCACCATATG	CTTGGCGGTTCCTTCGAGTGAC
	Ccl7	GCATCCACATGCTGCTATGTCAAG	TTCAGCGCAGACTTCCATGCC
	Ccl9	GCAGTCTGAAGGCACAGCAAGG	GGACAGGCAGCAATCTGAAGAGTC
	Ccl11	AGAGCTCCACAGCGCTTCTA	GCAGGAAGTTGGGATGGAGC
	Ccl22	CTCCTGGTGGCTCTCGTCCTTC	TCCTGGCAGCAGATACTGTCTTCC
	Ccl24	GCCAACGGCAGCATCTGTCC	GCTATTGCCACGGCGTCTCTG
	Ccl25	ACTGGAAGAGCGCCTCAGACTC	CACTCCTCACGCTTGTACTGTTGG
	Cxcl1	CCGCTCGCTTCTCTGTGCAG	ACTGACAGCGCAGCTCATTGG
	Cxcl2	CACTGGTCCTGCTGCTGCTG	GGCGTCACACTCAAGCTCTGG
	Cxcl14	GTCACCACCAAGAGCATGTCCAG	TCGTTCCAGGCATTGTACCACTTG
	H2-Eb1	GACGCCGAGAACTGGAACAGC	CTCAACTCTCCGCCGCACAAG
	H2-Ab1	GGCGAGTGCTACTTCACCAACG	AGGATCTCCGGCTGGCTGTTC
	H2-DMa	CTGTGCTGCTGAGGCTGCTG	AGTTCGTCCTCGTCATAGGTCTCC
	Naip5	ACACGGATGCAGCAGATCAAGC	CAGCCTGGACATGGAACACTTGG
	Naip2	TAGAGACCAGGACCACAGTGAAGC	TGCCGAGGCTGGAGTACACTTC
	NLRP3	TCCGTGTCAGCGTTCAAGAAGAAG	GAGCGAGCATTCCTCTCCTTCAC
	Naip6	GGCAGAGGCAGGAGTTGATGAAG	CAGTCAACCTCACGGCAGCAAG
	Nlrx1	GCTGGCATCAAGACAGAGGAAGAG	GGCACGGTGAACACGAAGGTAC
	NLRP1b	TGCGGCTGGACCTGTACTCTC	GCTCCTGACTGTTGTCTCTGCTG
	NLRP6	TCCGTGTCAGCGTTCAAGAAGAAG	GAGCGAGCATTCCTCTCCTTCAC
	NLRC4	TTCATCAGCAAGCCGACCTTCAAG	CCGTGGTGGTGGTGACAATGAC
	Naip1	TCTCCAAGCCACCGTGTCCTC	GCCTCTGCCAGGTCATCACTATTG
	NLRP9b	TTGTGCAATGACTGGAGGAAGAGG	CAGACCGCTCAGAGAATCCTTGC
	NLRC5	CACAGAAGCAGCCACGGTACAC	GCGAAGGCAGAAGCAGGTGAC

## Sheet: Table S3
	Table S3. Ct vs Control differentially expressed genes.
	Gene_id	readcount_Ct	readcount_Control	log2FoldChange	pval	padj	significant		Ct vs Control up-regulated genes (padj<0.05)
	ENSMUSG00000000001	6849.45	5642.14	0.27975	0.067846	0.93615	FALSE		Gene_id	readcount_Ct	readcount_Control	log2FoldChange	pval	padj	Gene name	Interpro Description
	ENSMUSG00000000028	99.5606	117.963	-0.24469	0.25312	1	FALSE		ENSMUSG00000022868	11.0973	0.797122	3.7993	5.6194e-08	0.00042743	Ahsg	Proteinase inhibitor I25C, fetuin, conserved site||Cystatin domain||Fetuin-A-type cystatin domain
	ENSMUSG00000000031	0.371675	2.89252	-2.9602	0.057045	0.89218	FALSE		ENSMUSG00000029368	101.994	1.9034	5.7438	2.8716e-30	8.7369e-26	Alb	Serum albumin/Alpha-fetoprotein/Afamin||ALB/AFP/VDB||Serum albumin, N-terminal||Serum albumin-like||Serum albumin, conserved site
	ENSMUSG00000000037	7.15393	8.18905	-0.19496	0.64995	1	FALSE		ENSMUSG00000035540	8.46344	0.184338	5.5208	3.3123e-08	0.00033592	Gc	Vitamin D binding protein, domain III||ALB/AFP/VDB||Serum albumin, conserved site||Serum albumin-like||Vitamin D-binding protein||Serum albumin, N-terminal
	ENSMUSG00000000049	13.2504	8.44582	0.64973	0.2015	1	FALSE		ENSMUSG00000042385	98.5612	48.5306	1.0221	1.8327e-06	0.0058219	Gzmk	Serine proteases, trypsin domain||Peptidase S1, PA clan||Serine proteases, trypsin family, histidine active site||Peptidase S1A, chymotrypsin family||-||Serine proteases, trypsin family, serine active site
	ENSMUSG00000000056	1088.99	934.019	0.22147	0.1835	1	FALSE		ENSMUSG00000079494	275.265	160.653	0.77687	6.3805e-06	0.012942	Nat8f5	Acyl-CoA N-acyltransferase||GNAT domain
	ENSMUSG00000000058	141.436	225.754	-0.6746	0.0012673	0.22963	FALSE
	ENSMUSG00000000078	6043.42	4975.44	0.28054	0.06869	0.93932	FALSE		Ct vs Control down-regulated genes (padj<0.05)
	ENSMUSG00000000085	168.945	191.699	-0.18229	0.3621	1	FALSE		Gene_id	readcount_Ct	readcount_Control	log2FoldChange	pval	padj	Gene name	Interpro Description
	ENSMUSG00000000088	1935.77	1573.22	0.29919	0.039276	0.80884	FALSE		ENSMUSG00000007655	608.135	983.882	-0.69409	4.3e-05	0.04368	Cav1	-||Caveolin-1||Caveolin, conserved site||Caveolin
	ENSMUSG00000000093	206.747	241.096	-0.22174	0.22002	1	FALSE		ENSMUSG00000008845	21.7804	57.7088	-0.73994	1.12e-05	0.018558	Cd163	SRCR-like domain superfamily||SRCR-like domain||SRCR domain
	ENSMUSG00000000094	4.46268	3.19035	0.4842	0.49888	1	FALSE		ENSMUSG00000012428	38.0762	99.3519	-0.77622	2.11e-05	0.025675	Steap4	Pyrroline-5-carboxylate reductase, catalytic, N-terminal||NAD(P)-binding domain superfamily||Ferric reductase transmembrane component-like domain
	ENSMUSG00000000120	68.513	136.944	-0.99913	0.019203	0.65231	FALSE		ENSMUSG00000020081	11.0036	31.3942	-0.78065	8.46e-06	0.016089	Tacr2	Neurokinin receptor||GPCR, rhodopsin-like, 7TM||G protein-coupled receptor, rhodopsin-like||Neurokinin NK2 receptor
	ENSMUSG00000000125	21.7271	25.401	-0.22539	0.51116	1	FALSE		ENSMUSG00000020542	23.3484	58.5603	-0.82984	1.5e-05	0.020801	Myocd	SAP domain||SAP domain superfamily||RPEL repeat||Myocardin
	ENSMUSG00000000126	33.0099	42.0185	-0.34813	0.25093	1	FALSE		ENSMUSG00000022206	50.0684	102.069	-0.84278	2.1e-06	0.0058219	Npr3	Adenylyl cyclase class-4/guanylyl cyclase||Periplasmic binding protein-like I||Receptor, ligand binding region||Cytochrome c1, transmembrane anchor, C-terminal
	ENSMUSG00000000127	172.927	169.595	0.028065	0.87436	1	FALSE		ENSMUSG00000022995	124.586	224.053	-0.8467	2.5e-05	0.029311	Enah	VASP tetramerisation||WD40/YVTN repeat-like-containing domain superfamily||PH-like domain superfamily||-||WH1/EVH1 domain
	ENSMUSG00000000131	1018.69	985.246	0.048155	0.72339	1	FALSE		ENSMUSG00000024501	189.277	325.16	-0.85233	4.66e-05	0.045764	Dpysl3	Hydantoinase/dihydropyrimidinase||Metal-dependent hydrolase, composite domain superfamily||Metal-dependent hydrolase||Amidohydrolase-related||Dihydropyrimidinase-related protein 3
	ENSMUSG00000000134	684.589	586.726	0.22255	0.1378	1	FALSE		ENSMUSG00000025969	299.956	537.972	-0.86126	1.5e-05	0.020801	Nrp2	Neuropilin-2||Concanavalin A-like lectin/glucanase domain superfamily||MAM domain||Neuropilin, C-terminal||Coagulation factor 5/8 C-terminal domain||Spermadhesin, CUB domain superfamily||Galactose-binding-like domain superfamily||CUB domain||Neuropilin
	ENSMUSG00000000142	2017.26	1943.12	0.054023	0.64066	1	FALSE		ENSMUSG00000027750	386.564	702.241	-0.9387	1.16e-05	0.018558	Postn	-||FAS1 domain superfamily||FAS1 domain||EMI domain||TGF beta-induced protein/periostin
	ENSMUSG00000000148	213.585	225.089	-0.075685	0.58872	1	FALSE		ENSMUSG00000028369	73.0056	166.972	-0.95339	1.93e-08	0.00029342	Svep1	Pentraxin-related||Sushi/SCR/CCP superfamily||Immunoglobulin-like fold||Concanavalin A-like lectin/glucanase domain superfamily||EGF-like, conserved site||EGF-like domain||EGF-like calcium-binding domain||Sushi/SCR/CCP domain||Tyrosine-protein kinase ephrin type A/B receptor-like||EGF-type aspartate/asparagine hydroxylation site||Growth factor receptor cysteine-rich domain superfamily||von Willeb…
	ENSMUSG00000000149	430.662	497.263	-0.20745	0.22516	1	FALSE		ENSMUSG00000028487	6.38177	24.1892	-1.0276	3.33e-06	0.0084073	Bnc2	Zinc finger C2H2 superfamily||-||Zinc finger, SWIM-type||Zinc finger C2H2-type
	ENSMUSG00000000154	1708.03	1408.85	0.27782	0.081224	0.9746	FALSE		ENSMUSG00000029287	193.869	323.782	-1.069	4.2e-05	0.04368	Tgfbr3	Zona pellucida domain||Zona pellucida domain, conserved site
	ENSMUSG00000000157	50.1591	55.5601	-0.14754	0.45827	1	FALSE		ENSMUSG00000029675	122.615	257.243	-1.1002	3.59e-06	0.0084073	Eln	Tropoelastin||-
	ENSMUSG00000000159	1346.47	1136.99	0.24397	0.10296	1	FALSE		ENSMUSG00000031489	33.7923	73.8445	-1.1278	2.07e-05	0.025675	Adrb3	G protein-coupled receptor, rhodopsin-like||Beta 3 adrenoceptor||Adrenoceptor family||GPCR, rhodopsin-like, 7TM
	ENSMUSG00000000167	5.83097	5.11686	0.18848	0.87934	1	FALSE		ENSMUSG00000034810	91.9073	230.807	-1.1935	5.05e-07	0.0021939	Scn7a	Voltage gated sodium channel, alpha-7 subunit||Sodium ion transport-associated||Voltage gated sodium channel, alpha subunit||Ion transport domain
	ENSMUSG00000000168	820.369	834.029	-0.023824	0.97144	1	FALSE		ENSMUSG00000038067	2.94566	17.542	-1.2402	1.03e-07	0.00062397	Csf3	Interleukin-6/GCSF/MGF||Four-helical cytokine-like, core||Interleukin-6/GCSF/MGF, conserved site
	ENSMUSG00000000171	5313.94	4729.02	0.16824	0.23897	1	FALSE		ENSMUSG00000038587	182.97	350.718	-1.3266	2.04e-06	0.0058219	Akap12	A-kinase anchor protein 12||RII binding domain||Protein kinase A anchoring, WSK motif
	ENSMUSG00000000184	2550.81	2754.21	-0.11068	0.42997	1	FALSE		ENSMUSG00000038591	126.11	224.16	-1.3284	3.55e-05	0.039985	Colec10	C-type lectin, conserved site||Collagen triple helix repeat||C-type lectin fold||C-type lectin-like/link domain superfamily||Collectin, C-type lectin-like domain||C-type lectin-like||Insect cysteine-rich antifreeze protein
	ENSMUSG00000000194	2513.16	2257.48	0.15479	0.27068	1	FALSE		ENSMUSG00000040170	209.637	378.481	-1.3837	1.27e-05	0.019329	Fmo2	FAD/NAD(P)-binding domain superfamily||Flavin monooxygenase (FMO) 2||Flavin monooxygenase FMO||Flavin monooxygenase-like
	ENSMUSG00000000197	4.06216	15.0095	-1.8856	0.011949	0.56851	FALSE		ENSMUSG00000041577	155.158	366.526	-1.4058	1.02e-05	0.018299	Prelp	Leucine-rich repeat domain superfamily||Leucine-rich repeat, typical subtype||Leucine-rich repeat N-terminal domain||Leucine-rich repeat||Prolargin
	ENSMUSG00000000202	0.741651	0.846222	-0.1903	0.99347	1	FALSE		ENSMUSG00000045954	321.76	551.06	-1.5125	4.31e-05	0.04368	Cavin2	Caveolae-associated protein 2||Cavin family
	ENSMUSG00000000204	210.011	128.579	0.70781	0.046267	0.84749	FALSE		ENSMUSG00000055632	361.977	700.937	-1.5827	1.33e-06	0.0050615	Hmcn2	Immunoglobulin I-set||EGF-like calcium-binding, conserved site||Hemicentin-2||Growth factor receptor cysteine-rich domain superfamily||-||EGF-like domain||Immunoglobulin V-set domain||Immunoglobulin-like fold||Complement Clr-like EGF domain||EGF-like, conserved site||Immunoglobulin-like domain superfamily||EGF-type aspartate/asparagine hydroxylation site||G2 nidogen/fibulin G2F||Immunoglobulin-li…
	ENSMUSG00000000214	8.50376	11.1276	-0.38797	0.70776	1	FALSE		ENSMUSG00000058427	2.45695	25.0011	-1.9223	1.54e-07	0.00078323	Cxcl2	CXC chemokine, conserved site||Chemokine interleukin-8-like superfamily||CXC chemokine||Chemokine interleukin-8-like domain||CXC Chemokine domain
	ENSMUSG00000000223	8.34954	7.12495	0.22882	1	1	FALSE		ENSMUSG00000061080	11.8906	35.616	-2.5742	6.08e-06	0.012942	Lsamp	Immunoglobulin-like domain superfamily||Immunoglobulin I-set||Immunoglobulin-like domain||-||Immunoglobulin subtype||Immunoglobulin subtype 2||Immunoglobulin-like fold
	ENSMUSG00000000244	47.317	54.5684	-0.20571	0.73248	1	FALSE		ENSMUSG00000094910	32.1418	68.9065	-3.347	1.72e-05	0.022726	D430019H16Rik	-
	ENSMUSG00000000247	0.171028	0.658203	-1.9443	0.55504	1	FALSE
	ENSMUSG00000000248	1.12461	2.68666	-1.2564	0.34263	1	FALSE
	ENSMUSG00000000253	54.2677	72.8744	-0.42532	0.15346	1	FALSE
	ENSMUSG00000000266	517.552	568.619	-0.13576	0.446	1	FALSE
	ENSMUSG00000000275	4591.75	4301.48	0.094211	0.42488	1	FALSE
	ENSMUSG00000000276	125.468	162.183	-0.3703	0.070855	0.94838	FALSE
	ENSMUSG00000000278	1067.69	974.429	0.13186	0.35261	1	FALSE
	ENSMUSG00000000282	533.589	542.298	-0.023356	0.84809	1	FALSE
	ENSMUSG00000000290	410.284	381.175	0.10617	0.80027	1	FALSE
	ENSMUSG00000000295	117.208	110.83	0.080718	0.76415	1	FALSE
	ENSMUSG00000000296	25.7643	26.7253	-0.052832	0.88254	1	FALSE
	ENSMUSG00000000301	25.0125	28.2461	-0.1754	0.61232	1	FALSE
	ENSMUSG00000000303	15779.2	15465	0.029021	0.75969	1	FALSE
	ENSMUSG00000000305	5.38875	9.88111	-0.87472	0.12308	1	FALSE
	ENSMUSG00000000308	17935.1	15082.1	0.24995	0.067281	0.93362	FALSE
	ENSMUSG00000000317	21.8365	28.4027	-0.37929	0.2154	1	FALSE
	ENSMUSG00000000318	20.1271	27.1566	-0.43216	0.15576	1	FALSE
	ENSMUSG00000000320	19.1616	20.9236	-0.12691	0.71894	1	FALSE
	ENSMUSG00000000325	12.4736	11.3489	0.13632	0.68733	1	FALSE
	ENSMUSG00000000326	62.7962	103.189	-0.71654	0.23657	1	FALSE
	ENSMUSG00000000339	491.149	423.79	0.21281	0.1909	1	FALSE
	ENSMUSG00000000340	450.642	460.441	-0.031034	0.903	1	FALSE
	ENSMUSG00000000346	8414.35	7116.03	0.24178	0.08838	0.99171	FALSE
	ENSMUSG00000000355	329.131	346.837	-0.075597	0.66891	1	FALSE
	ENSMUSG00000000359	30.5107	40.9692	-0.42522	0.10757	1	FALSE
	ENSMUSG00000000365	1.42043	1.1702	0.27957	0.93619	1	FALSE
	ENSMUSG00000000374	3077.37	2811.57	0.13032	0.35515	1	FALSE
	ENSMUSG00000000378	374.49	391.294	-0.063324	0.6655	1	FALSE
	ENSMUSG00000000384	920.985	984.463	-0.096158	0.57355	1	FALSE
	ENSMUSG00000000385	1455.97	1366.84	0.091135	0.57858	1	FALSE
	ENSMUSG00000000386	112.086	75.1058	0.5776	0.011605	0.56047	FALSE
	ENSMUSG00000000392	24.7979	27.4073	-0.14434	0.52151	1	FALSE
	ENSMUSG00000000394	266.583	244.012	0.12763	0.58607	1	FALSE
	ENSMUSG00000000399	1628.62	1497.3	0.12129	0.40307	1	FALSE
	ENSMUSG00000000402	1.09826	1.75133	-0.67323	0.84632	1	FALSE
	ENSMUSG00000000409	283.813	259.502	0.12919	0.83404	1	FALSE
	ENSMUSG00000000411	0.748378	0.115032	2.7017	0.49354	1	FALSE
	ENSMUSG00000000416	16.3362	24.9738	-0.61235	0.089814	0.99543	FALSE
	ENSMUSG00000000420	5144.52	4562.44	0.17323	0.24594	1	FALSE
	ENSMUSG00000000439	244.785	241.656	0.018557	0.90889	1	FALSE
	ENSMUSG00000000440	185.965	158.12	0.23401	0.27031	1	FALSE
	ENSMUSG00000000441	632.453	587.886	0.10542	0.56701	1	FALSE
	ENSMUSG00000000486	300.198	290.384	0.047951	0.9164	1	FALSE
	ENSMUSG00000000489	120.093	119.476	0.007427	0.91369	1	FALSE
	ENSMUSG00000000530	383.16	420.365	-0.1337	0.40704	1	FALSE
	ENSMUSG00000000531	67.2315	76.4416	-0.18522	0.41489	1	FALSE
	ENSMUSG00000000532	1997.35	1759.68	0.18278	0.2387	1	FALSE
	ENSMUSG00000000538	2838.63	2431.4	0.22341	0.12394	1	FALSE
	ENSMUSG00000000544	14784.1	12641.6	0.22587	0.10473	1	FALSE
	ENSMUSG00000000552	76.9662	106.028	-0.46214	0.02446	0.71012	FALSE
	ENSMUSG00000000555	187.244	253.128	-0.43494	0.045984	0.84749	FALSE
	ENSMUSG00000000561	175.998	174.665	0.010961	0.92802	1	FALSE
	ENSMUSG00000000562	5.41204	5.90993	-0.12697	0.83602	1	FALSE
	ENSMUSG00000000563	7481.85	6489.75	0.20523	0.16025	1	FALSE
	ENSMUSG00000000567	170.668	194.336	-0.18736	0.31292	1	FALSE
	ENSMUSG00000000568	1865.52	1983.22	-0.088269	0.5785	1	FALSE
	ENSMUSG00000000579	155.766	121.06	0.36366	0.32285	1	FALSE
	ENSMUSG00000000581	833.879	801.118	0.057824	0.7074	1	FALSE
	ENSMUSG00000000594	758.746	866.18	-0.19105	0.32484	1	FALSE
	ENSMUSG00000000600	528.962	531.006	-0.0055625	0.9596	1	FALSE
	ENSMUSG00000000605	1242.53	1285.3	-0.048822	0.80031	1	FALSE
	ENSMUSG00000000617	0.823695	3.40594	-2.0479	0.3024	1	FALSE
	ENSMUSG00000000627	11.781	16.7303	-0.506	0.19829	1	FALSE
	ENSMUSG00000000628	1683.38	1657.94	0.021966	0.70282	1	FALSE
	ENSMUSG00000000631	5278.77	4992.63	0.080403	0.62263	1	FALSE
	ENSMUSG00000000632	6.57393	9.87216	-0.58661	0.53669	1	FALSE
	ENSMUSG00000000673	29.4955	33.8197	-0.19737	0.82111	1	FALSE
	ENSMUSG00000000682	598.368	612.171	-0.032902	0.84111	1	FALSE
	ENSMUSG00000000686	20.5658	21.8533	-0.087604	0.92828	1	FALSE
	ENSMUSG00000000690	80.3282	90.5932	-0.1735	0.61961	1	FALSE
	ENSMUSG00000000693	46.0686	51.6016	-0.16363	0.39871	1	FALSE
	ENSMUSG00000000706	1.79047	0.476798	1.9089	0.19115	1	FALSE
	ENSMUSG00000000708	1093.52	1014.21	0.10862	0.38873	1	FALSE
	ENSMUSG00000000711	1962.66	1895.26	0.050415	0.67846	1	FALSE
	ENSMUSG00000000730	11.5814	6.49205	0.83507	0.10915	1	FALSE
	ENSMUSG00000000731	1.67959	2.22949	-0.4086	0.58065	1	FALSE
	ENSMUSG00000000732	297.432	299.619	-0.010566	0.89318	1	FALSE
	ENSMUSG00000000738	1546.81	1402.98	0.1408	0.32288	1	FALSE
	ENSMUSG00000000739	3.12941	5.19843	-0.73219	0.36885	1	FALSE
	ENSMUSG00000000740	12118.2	11953.5	0.019737	0.92997	1	FALSE
	ENSMUSG00000000743	4783.3	4000.39	0.25787	0.088403	0.99171	FALSE
	ENSMUSG00000000751	524.943	601.318	-0.19597	0.35685	1	FALSE
	ENSMUSG00000000753	20.3185	30.5807	-0.58982	0.073692	0.95844	FALSE
	ENSMUSG00000000759	482.34	494.28	-0.035277	0.74419	1	FALSE
	ENSMUSG00000000766	0.601533	0.805064	-0.42046	1	1	FALSE
	ENSMUSG00000000776	164.981	171.764	-0.058132	0.76047	1	FALSE
	ENSMUSG00000000782	208.457	262.982	-0.33522	0.52253	1	FALSE
	ENSMUSG00000000787	8579.25	8034.84	0.094584	0.54007	1	FALSE
	ENSMUSG00000000791	9.12898	12.39	-0.44065	0.71162	1	FALSE
	ENSMUSG00000000792	3.76555	5.37719	-0.51399	0.64979	1	FALSE
	ENSMUSG00000000794	65.1741	150.832	-1.2106	0.0013476	0.23357	FALSE
	ENSMUSG00000000804	1184.63	1133.88	0.063165	0.68792	1	FALSE
	ENSMUSG00000000805	2946.68	2403.81	0.29376	0.050362	0.86973	FALSE
	ENSMUSG00000000811	112.093	121.942	-0.1215	0.51229	1	FALSE
	ENSMUSG00000000817	29.3045	20.9774	0.48229	0.116	1	FALSE
	ENSMUSG00000000823	220.758	226.388	-0.036333	0.8667	1	FALSE
	ENSMUSG00000000826	3522.11	3079.85	0.19358	0.21872	1	FALSE
	ENSMUSG00000000827	671.652	667.409	0.0091439	0.99397	1	FALSE
	ENSMUSG00000000838	1257.44	1135.69	0.14693	0.3933	1	FALSE
	ENSMUSG00000000861	120.854	163.928	-0.4398	0.33497	1	FALSE
	ENSMUSG00000000869	4.25002	6.92707	-0.70477	0.34697	1	FALSE
	ENSMUSG00000000876	569.133	624.166	-0.13317	0.44331	1	FALSE
	ENSMUSG00000000881	2746.69	2336.45	0.23338	0.13387	1	FALSE
	ENSMUSG00000000884	30.2595	40.4382	-0.41833	0.13711	1	FALSE
	ENSMUSG00000000889	17.5935	30.7035	-0.80336	0.16135	1	FALSE
	ENSMUSG00000000901	58.4963	61.6045	-0.07469	0.71457	1	FALSE
	ENSMUSG00000000902	635.344	629.054	0.014354	0.93118	1	FALSE
	ENSMUSG00000000903	35.7788	54.1703	-0.5984	0.4841	1	FALSE
	ENSMUSG00000000915	1834.84	1845.94	-0.0087004	0.90156	1	FALSE
	ENSMUSG00000000916	96.0787	106.629	-0.15032	0.39496	1	FALSE
	ENSMUSG00000000934	49.749	55.8013	-0.16563	0.38995	1	FALSE
	ENSMUSG00000000942	10.1586	13.3789	-0.39725	0.543	1	FALSE
	ENSMUSG00000000948	17.2733	28.6673	-0.73086	0.019707	0.66181	FALSE
	ENSMUSG00000000957	705.672	840.992	-0.2531	0.097785	1	FALSE
	ENSMUSG00000000958	5991.97	5047.18	0.24755	0.080937	0.9746	FALSE
	ENSMUSG00000000959	1164.45	1109.91	0.069205	0.68711	1	FALSE
	ENSMUSG00000000976	506.227	439.662	0.20339	0.26743	1	FALSE
	ENSMUSG00000000982	17.1168	34.1711	-0.99736	0.0017227	0.25352	FALSE
	ENSMUSG00000000983	0.696944	0.397106	0.81152	0.87579	1	FALSE
	ENSMUSG00000001016	528.955	531.346	-0.0065077	0.85714	1	FALSE
	ENSMUSG00000001017	2034.81	1962.08	0.052511	0.75433	1	FALSE
	ENSMUSG00000001018	351.277	366.224	-0.060117	0.76948	1	FALSE
	ENSMUSG00000001020	0.171028	0.135986	0.33078	1	1	FALSE
	ENSMUSG00000001021	0.378521	0.483708	-0.35376	1	1	FALSE
	ENSMUSG00000001023	0.274565	0.80649	-1.5545	0.7595	1	FALSE
	ENSMUSG00000001025	1306.43	1198.32	0.12461	0.40526	1	FALSE
	ENSMUSG00000001027	9.25337	19.1932	-1.0525	0.47665	1	FALSE
	ENSMUSG00000001029	48.8782	58.4084	-0.25698	0.45566	1	FALSE
	ENSMUSG00000001034	292.519	296.841	-0.021158	0.85961	1	FALSE
	ENSMUSG00000001036	250.616	307.215	-0.29377	0.10774	1	FALSE
	ENSMUSG00000001039	32.8491	41.1694	-0.32572	0.25602	1	FALSE
	ENSMUSG00000001052	802.784	767.116	0.065567	0.61248	1	FALSE
	ENSMUSG00000001053	67.395	69.9415	-0.053507	0.71116	1	FALSE
	ENSMUSG00000001054	352.961	338.509	0.060317	0.71202	1	FALSE
	ENSMUSG00000001056	562.155	624.18	-0.15099	0.31795	1	FALSE
	ENSMUSG00000001062	396.36	365.415	0.11727	0.38034	1	FALSE
	ENSMUSG00000001065	289.965	256.313	0.17797	0.33972	1	FALSE
	ENSMUSG00000001076	1.48459	0.981902	0.59642	0.69234	1	FALSE
	ENSMUSG00000001082	262.525	260.289	0.012341	0.96845	1	FALSE
	ENSMUSG00000001089	5571.89	4717.62	0.24011	0.14351	1	FALSE
	ENSMUSG00000001095	6013.93	4210.94	0.51417	0.011168	0.55587	FALSE
	ENSMUSG00000001098	924.493	825.577	0.16326	0.33485	1	FALSE
	ENSMUSG00000001100	667.612	672.294	-0.010082	0.88964	1	FALSE
	ENSMUSG00000001105	1828.42	1710.26	0.096382	0.48274	1	FALSE
	ENSMUSG00000001119	1646.77	1839.43	-0.15962	0.39123	1	FALSE
	ENSMUSG00000001120	42.3505	69.0545	-0.70536	0.073107	0.9574	FALSE
	ENSMUSG00000001123	11948.5	10192.6	0.22931	0.13367	1	FALSE
	ENSMUSG00000001127	1343.22	1300.67	0.046439	0.76772	1	FALSE
	ENSMUSG00000001128	122.263	160.848	-0.39572	0.22577	1	FALSE
	ENSMUSG00000001131	30.3742	45.0269	-0.56794	0.22954	1	FALSE
	ENSMUSG00000001134	61.273	67.602	-0.14181	0.54801	1	FALSE
	ENSMUSG00000001138	181.231	215.871	-0.25234	0.17981	1	FALSE
	ENSMUSG00000001143	217.225	253.328	-0.22182	0.24763	1	FALSE
	ENSMUSG00000001150	605.946	598.168	0.018638	0.9284	1	FALSE
	ENSMUSG00000001151	536.512	585.039	-0.12492	0.32415	1	FALSE
	ENSMUSG00000001155	0.541735	0.626421	-0.20955	1	1	FALSE
	ENSMUSG00000001156	19301.8	14690.4	0.39385	0.02262	0.69612	FALSE
	ENSMUSG00000001157	710.433	713.01	-0.0052225	0.94168	1	FALSE
	ENSMUSG00000001158	367.738	381.45	-0.052816	0.80986	1	FALSE
	ENSMUSG00000001166	29.3184	26.9577	0.12111	0.6987	1	FALSE
	ENSMUSG00000001168	2.27756	2.51647	-0.14391	0.9846	1	FALSE
	ENSMUSG00000001173	199.294	226.121	-0.1822	0.35295	1	FALSE
	ENSMUSG00000001175	66693.1	53930	0.30645	0.03743	0.80254	FALSE
	ENSMUSG00000001211	1278.18	1396.57	-0.12779	0.40539	1	FALSE
	ENSMUSG00000001225	3202.88	2967.39	0.11018	0.37087	1	FALSE
	ENSMUSG00000001227	110.565	124.042	-0.16593	0.46031	1	FALSE
	ENSMUSG00000001228	398.899	489.972	-0.29668	0.1909	1	FALSE
	ENSMUSG00000001229	749.508	771.446	-0.041621	0.81702	1	FALSE
	ENSMUSG00000001240	109.451	112.514	-0.039824	0.97529	1	FALSE
	ENSMUSG00000001247	2380.15	2038.27	0.22371	0.11845	1	FALSE
	ENSMUSG00000001248	366.309	344.282	0.089472	0.86842	1	FALSE
	ENSMUSG00000001249	13.649	10.9758	0.31446	0.46071	1	FALSE
	ENSMUSG00000001270	1555.86	1882.25	-0.27475	0.3731	1	FALSE
	ENSMUSG00000001280	2072.97	2268.44	-0.13	0.44547	1	FALSE
	ENSMUSG00000001281	380.276	370.597	0.037194	0.97739	1	FALSE
	ENSMUSG00000001285	279.42	277.201	0.011502	0.94264	1	FALSE
	ENSMUSG00000001288	150.224	165.368	-0.13856	0.51583	1	FALSE
	ENSMUSG00000001289	1568.62	1373.03	0.19213	0.23096	1	FALSE
	ENSMUSG00000001300	2305.12	2400.98	-0.058784	0.83077	1	FALSE
	ENSMUSG00000001305	58.254	34.3607	0.7616	0.52915	1	FALSE
	ENSMUSG00000001313	432.762	361.088	0.26122	0.10078	1	FALSE
	ENSMUSG00000001323	353.962	336.63	0.072431	0.58905	1	FALSE
	ENSMUSG00000001333	9.9291	16.3264	-0.71747	0.078243	0.97086	FALSE
	ENSMUSG00000001334	24.4632	32.2442	-0.39843	0.25399	1	FALSE
	ENSMUSG00000001348	1854.04	1705.76	0.12025	0.36374	1	FALSE
	ENSMUSG00000001349	1335.43	2020.9	-0.59769	0.022044	0.68858	FALSE
	ENSMUSG00000001366	968.704	934.195	0.052333	0.68032	1	FALSE
	ENSMUSG00000001376	484.577	469.896	0.044384	0.75936	1	FALSE
	ENSMUSG00000001380	817.624	809.155	0.01502	0.92334	1	FALSE
	ENSMUSG00000001383	1375.38	1290.72	0.091652	0.55735	1	FALSE
	ENSMUSG00000001403	682.772	708.355	-0.053069	0.59603	1	FALSE
	ENSMUSG00000001415	1067.96	1124.28	-0.074139	0.58383	1	FALSE
	ENSMUSG00000001416	1729.22	1831.8	-0.083144	0.59471	1	FALSE
	ENSMUSG00000001418	1905.35	1693.99	0.16963	0.20401	1	FALSE
	ENSMUSG00000001419	1308.92	1294.52	0.015958	0.94418	1	FALSE
	ENSMUSG00000001420	276.976	242.852	0.18968	0.24914	1	FALSE
	ENSMUSG00000001424	1899.03	1881.35	0.013497	0.91689	1	FALSE
	ENSMUSG00000001435	689.589	704.971	-0.031828	0.9281	1	FALSE
	ENSMUSG00000001436	200.675	208.077	-0.052257	0.80274	1	FALSE
	ENSMUSG00000001440	3197.52	3389.78	-0.08424	0.50038	1	FALSE
	ENSMUSG00000001441	3068.82	2856.2	0.10359	0.43281	1	FALSE
	ENSMUSG00000001444	42.8688	36.8132	0.2197	0.3307	1	FALSE
	ENSMUSG00000001445	626.731	652.942	-0.059109	0.76789	1	FALSE
	ENSMUSG00000001467	3303.15	2705.82	0.28777	0.062054	0.91623	FALSE
	ENSMUSG00000001472	3994.2	3669.93	0.12215	0.42551	1	FALSE
	ENSMUSG00000001473	293.075	358.391	-0.29026	0.11667	1	FALSE
	ENSMUSG00000001482	446.269	496.915	-0.15509	0.36079	1	FALSE
	ENSMUSG00000001493	49.7472	44.07	0.17482	0.47744	1	FALSE
	ENSMUSG00000001494	0.616622	0.366049	0.75235	0.8725	1	FALSE
	ENSMUSG00000001504	2.07831	2.19652	-0.079809	1	1	FALSE
	ENSMUSG00000001506	709.472	1107.81	-0.64289	0.0044402	0.36952	FALSE
	ENSMUSG00000001507	4211.62	3872.11	0.12126	0.32306	1	FALSE
	ENSMUSG00000001508	3.63405	6.97188	-0.93997	0.1186	1	FALSE
	ENSMUSG00000001510	1.28182	2.91977	-1.1877	0.23417	1	FALSE
	ENSMUSG00000001517	176.513	233.933	-0.40632	0.1246	1	FALSE
	ENSMUSG00000001518	162.174	162.89	-0.0063544	0.90119	1	FALSE
	ENSMUSG00000001520	12.146	15.4174	-0.34407	0.32901	1	FALSE
	ENSMUSG00000001521	67.0089	78.356	-0.22569	0.41863	1	FALSE
	ENSMUSG00000001524	201.834	208.742	-0.048547	0.69294	1	FALSE
	ENSMUSG00000001525	2350.24	2792.84	-0.24893	0.26318	1	FALSE
	ENSMUSG00000001542	1918.44	1606.37	0.25613	0.096784	1	FALSE
	ENSMUSG00000001552	8107.35	7050.54	0.2015	0.1402	1	FALSE
	ENSMUSG00000001555	74.4693	99.7005	-0.42096	0.065615	0.9231	FALSE
	ENSMUSG00000001558	1.23183	0.940018	0.39005	0.83213	1	FALSE
	ENSMUSG00000001566	34.3389	26.848	0.35503	0.53171	1	FALSE
	ENSMUSG00000001569	417.667	450.132	-0.10799	0.43237	1	FALSE
	ENSMUSG00000001576	611.594	711.806	-0.21891	0.15569	1	FALSE
	ENSMUSG00000001583	375.482	347.129	0.11327	0.40757	1	FALSE
	ENSMUSG00000001588	227.743	244.225	-0.1008	0.71252	1	FALSE
	ENSMUSG00000001604	800.191	731.408	0.12967	0.41618	1	FALSE
	ENSMUSG00000001622	0.189685	0.142713	0.41049	1	1	FALSE
	ENSMUSG00000001627	1282.03	861.75	0.57308	0.0083191	0.47892	FALSE
	ENSMUSG00000001630	350.688	406.317	-0.21242	0.31386	1	FALSE
	ENSMUSG00000001632	649.845	635.694	0.031762	0.84103	1	FALSE
	ENSMUSG00000001642	579.906	575.498	0.011009	0.97681	1	FALSE
	ENSMUSG00000001657	186.08	267.639	-0.52436	0.0032847	0.32399	FALSE
	ENSMUSG00000001661	76.5021	114.012	-0.57561	0.064622	0.92085	FALSE
	ENSMUSG00000001663	312.262	347	-0.15218	0.37936	1	FALSE
	ENSMUSG00000001665	499.86	454.195	0.13821	0.29942	1	FALSE
	ENSMUSG00000001666	12.2659	12.1657	0.011836	0.98417	1	FALSE
	ENSMUSG00000001670	147.48	209.743	-0.5081	0.67769	1	FALSE
	ENSMUSG00000001672	1626.2	1470.11	0.14558	0.24492	1	FALSE
	ENSMUSG00000001674	296.814	354.448	-0.25601	0.11347	1	FALSE
	ENSMUSG00000001687	2588.08	2287.36	0.1782	0.216	1	FALSE
	ENSMUSG00000001700	2182.93	1875.08	0.21932	0.13904	1	FALSE
	ENSMUSG00000001707	234.769	233.134	0.010078	0.97915	1	FALSE
	ENSMUSG00000001729	1789.81	1929.77	-0.10862	0.47167	1	FALSE
	ENSMUSG00000001739	7234.17	6180.51	0.2271	0.12234	1	FALSE
	ENSMUSG00000001741	143.582	144.401	-0.0082087	0.90104	1	FALSE
	ENSMUSG00000001750	710.226	665.91	0.092952	0.53958	1	FALSE
	ENSMUSG00000001751	320.865	304.661	0.074763	0.55134	1	FALSE
	ENSMUSG00000001755	612.229	576.512	0.08672	0.53975	1	FALSE
	ENSMUSG00000001761	175.899	269.7	-0.61661	0.001582	0.24408	FALSE
	ENSMUSG00000001763	24.3456	35.003	-0.52382	0.19746	1	FALSE
	ENSMUSG00000001767	572.904	528.979	0.11508	0.5496	1	FALSE
	ENSMUSG00000001768	834.042	735.543	0.18131	0.35434	1	FALSE
	ENSMUSG00000001774	720.865	714.915	0.011958	0.96514	1	FALSE
	ENSMUSG00000001783	1905.08	1891.43	0.010375	0.92306	1	FALSE
	ENSMUSG00000001785	269.689	294.845	-0.12866	0.34195	1	FALSE
	ENSMUSG00000001786	243.358	234.058	0.056214	0.78642	1	FALSE
	ENSMUSG00000001794	4637.69	4085.68	0.18283	0.19614	1	FALSE
	ENSMUSG00000001802	64.1641	77.876	-0.27941	0.24608	1	FALSE
	ENSMUSG00000001804	23.5734	21.711	0.11874	0.77716	1	FALSE
	ENSMUSG00000001827	6.58676	4.50427	0.54828	0.39104	1	FALSE
	ENSMUSG00000001829	271.526	299.884	-0.14331	0.33391	1	FALSE
	ENSMUSG00000001833	1958.4	1972.7	-0.0105	0.93839	1	FALSE
	ENSMUSG00000001844	410.111	393.4	0.060018	0.63451	1	FALSE
	ENSMUSG00000001847	8727.27	7874.94	0.14826	0.26136	1	FALSE
	ENSMUSG00000001855	280.135	325.817	-0.21794	0.18915	1	FALSE
	ENSMUSG00000001864	12.4394	12.5036	-0.0074295	0.84633	1	FALSE
	ENSMUSG00000001865	2.92518	3.82898	-0.38843	0.67717	1	FALSE
	ENSMUSG00000001870	400.344	538.131	-0.42672	0.015054	0.62077	FALSE
	ENSMUSG00000001891	2544.2	2248.5	0.17825	0.2203	1	FALSE
	ENSMUSG00000001901	27.846	29.307	-0.073776	0.76322	1	FALSE
	ENSMUSG00000001909	517.259	575.462	-0.15383	0.29167	1	FALSE
	ENSMUSG00000001910	1975.43	1945.36	0.022131	0.87806	1	FALSE
	ENSMUSG00000001911	384.071	616.287	-0.68223	0.00036625	0.14095	FALSE
	ENSMUSG00000001918	1095.58	1470.34	-0.42446	0.0067392	0.43906	FALSE
	ENSMUSG00000001924	5738.16	5370.88	0.095428	0.47464	1	FALSE
	ENSMUSG00000001930	385.311	408.566	-0.084547	0.73275	1	FALSE
	ENSMUSG00000001942	1023.98	921.145	0.15268	0.33518	1	FALSE
	ENSMUSG00000001943	5.73583	10.6405	-0.8915	0.085049	0.97847	FALSE
	ENSMUSG00000001946	198.428	219.973	-0.14872	0.47296	1	FALSE
	ENSMUSG00000001948	30.1899	21.9031	0.46293	0.17532	1	FALSE
	ENSMUSG00000001962	304.722	296.484	0.039539	0.73135	1	FALSE
	ENSMUSG00000001964	472.005	491.718	-0.059029	0.76607	1	FALSE
	ENSMUSG00000001983	230.119	230.025	0.00058555	0.95479	1	FALSE
	ENSMUSG00000001985	14.0455	27.0526	-0.94566	0.0086797	0.49034	FALSE
	ENSMUSG00000001986	12.2621	28.6755	-1.2256	0.0021594	0.27923	FALSE
	ENSMUSG00000001988	8.3825	10.4123	-0.31283	0.53055	1	FALSE
	ENSMUSG00000001995	386.028	413.691	-0.099847	0.5775	1	FALSE
	ENSMUSG00000001998	206.682	231.737	-0.16508	0.31556	1	FALSE
	ENSMUSG00000001999	481.898	423.32	0.18698	0.24452	1	FALSE
	ENSMUSG00000002006	38.2238	44.6169	-0.22312	0.35453	1	FALSE
	ENSMUSG00000002007	18.2514	26.0781	-0.51483	0.69275	1	FALSE
	ENSMUSG00000002010	2112.27	1963.21	0.10558	0.51906	1	FALSE
	ENSMUSG00000002012	40.7345	70.4003	-0.78933	0.013242	0.5869	FALSE
	ENSMUSG00000002014	2297.94	1967.51	0.22397	0.15511	1	FALSE
	ENSMUSG00000002015	3822.95	3363.73	0.18462	0.17281	1	FALSE
	ENSMUSG00000002017	517.228	557.711	-0.10872	0.43104	1	FALSE
	ENSMUSG00000002020	147.326	192.363	-0.38481	0.041401	0.81949	FALSE
	ENSMUSG00000002028	777.404	1007.63	-0.37424	0.1153	1	FALSE
	ENSMUSG00000002031	525.108	455.341	0.20567	0.25006	1	FALSE
	ENSMUSG00000002032	124.607	104.37	0.25567	0.19844	1	FALSE
	ENSMUSG00000002033	373.407	317.257	0.2351	0.22424	1	FALSE
	ENSMUSG00000002043	615.978	510.13	0.27201	0.0949	1	FALSE
	ENSMUSG00000002052	1920.13	1926.35	-0.0046686	0.96526	1	FALSE
	ENSMUSG00000002055	179.212	188.874	-0.075756	0.60731	1	FALSE
	ENSMUSG00000002057	3.16171	2.06531	0.61435	0.52123	1	FALSE
	ENSMUSG00000002058	140.509	140.73	-0.0022616	1	1	FALSE
	ENSMUSG00000002059	83.0803	106.992	-0.36492	0.083724	0.9748	FALSE
	ENSMUSG00000002064	900.655	778.424	0.21042	0.20581	1	FALSE
	ENSMUSG00000002068	88.8825	97.7332	-0.13695	0.49118	1	FALSE
	ENSMUSG00000002076	11.0827	10.2549	0.11199	0.88234	1	FALSE
	ENSMUSG00000002083	153.966	149.519	0.042287	0.99401	1	FALSE
	ENSMUSG00000002100	0.326968	0.448738	-0.45673	1	1	FALSE
	ENSMUSG00000002102	2389.65	2219.35	0.10666	0.47808	1	FALSE
	ENSMUSG00000002103	903.304	884.939	0.029634	0.79271	1	FALSE
	ENSMUSG00000002104	2.16565	0.991184	1.1276	0.38159	1	FALSE
	ENSMUSG00000002105	88.8563	101.971	-0.19861	0.33765	1	FALSE
	ENSMUSG00000002107	260.135	414.382	-0.6717	0.1321	1	FALSE
	ENSMUSG00000002108	1424.13	1336.95	0.091135	0.60143	1	FALSE
	ENSMUSG00000002109	64.4998	64.6285	-0.002877	0.90677	1	FALSE
	ENSMUSG00000002111	193.85	214.263	-0.14444	0.49079	1	FALSE
	ENSMUSG00000002129	1015.93	1015.17	0.001068	0.99245	1	FALSE
	ENSMUSG00000002147	2604.68	2442.64	0.092667	0.52884	1	FALSE
	ENSMUSG00000002190	6.1871	9.74412	-0.65527	0.25603	1	FALSE
	ENSMUSG00000002204	73.5688	102.693	-0.48118	0.40825	1	FALSE
	ENSMUSG00000002205	935.799	842.036	0.15232	0.27374	1	FALSE
	ENSMUSG00000002210	357.581	324.153	0.1416	0.42045	1	FALSE
	ENSMUSG00000002221	496.322	530.49	-0.096049	0.58973	1	FALSE
	ENSMUSG00000002222	2340.3	2387.89	-0.029044	0.85331	1	FALSE
	ENSMUSG00000002227	1863.1	1569.16	0.24771	0.063695	0.91866	FALSE
	ENSMUSG00000002228	134.716	108.306	0.31482	0.23276	1	FALSE
	ENSMUSG00000002233	4241.69	3500.49	0.27708	0.08237	0.9746	FALSE
	ENSMUSG00000002249	519.364	521.402	-0.00565	0.88672	1	FALSE
	ENSMUSG00000002250	3819.96	3900.99	-0.030285	0.89898	1	FALSE
	ENSMUSG00000002257	131.069	132.155	-0.0119	0.88454	1	FALSE
	ENSMUSG00000002265	96.627	177.311	-0.87578	0.0012273	0.22963	FALSE
	ENSMUSG00000002266	1.51494	4.72043	-1.6397	0.079739	0.97341	FALSE
	ENSMUSG00000002274	3.24876	3.7305	-0.19948	1	1	FALSE
	ENSMUSG00000002279	190.963	201.131	-0.074841	0.67182	1	FALSE
	ENSMUSG00000002280	398.033	370.914	0.1018	0.51318	1	FALSE
	ENSMUSG00000002289	1408.65	1046.1	0.42929	0.45156	1	FALSE
	ENSMUSG00000002297	218.707	239.632	-0.13182	0.39438	1	FALSE
	ENSMUSG00000002307	740.354	714.953	0.050368	0.72281	1	FALSE
	ENSMUSG00000002308	51.2006	66.6849	-0.3812	0.13969	1	FALSE
	ENSMUSG00000002319	122.73	122.946	-0.0025373	0.96286	1	FALSE
	ENSMUSG00000002320	1354.58	1250.35	0.11551	0.44027	1	FALSE
	ENSMUSG00000002324	186.558	140.914	0.40481	0.027619	0.7422	FALSE
	ENSMUSG00000002325	1055.99	941.228	0.16598	0.22045	1	FALSE
	ENSMUSG00000002326	62.5217	68.4968	-0.13168	0.51205	1	FALSE
	ENSMUSG00000002329	853.082	772.785	0.14262	0.29001	1	FALSE
	ENSMUSG00000002332	1014.26	1009.68	0.006539	0.89102	1	FALSE
	ENSMUSG00000002341	2.57144	5.61871	-1.1277	0.10106	1	FALSE
	ENSMUSG00000002342	391.767	382.423	0.034829	0.91701	1	FALSE
	ENSMUSG00000002343	108.079	107.673	0.0054299	0.95113	1	FALSE
	ENSMUSG00000002345	192.601	186.168	0.049015	0.74982	1	FALSE
	ENSMUSG00000002346	193.545	225.226	-0.2187	0.2401	1	FALSE
	ENSMUSG00000002365	3850.96	3299.98	0.22276	0.13368	1	FALSE
	ENSMUSG00000002372	936.945	889.286	0.075316	0.68968	1	FALSE
	ENSMUSG00000002379	1381.71	1170	0.23995	0.10095	1	FALSE
	ENSMUSG00000002384	71.8258	57.1112	0.33073	0.30894	1	FALSE
	ENSMUSG00000002393	603.959	549.386	0.13663	0.46321	1	FALSE
	ENSMUSG00000002395	1645.01	1440.87	0.19116	0.24767	1	FALSE
	ENSMUSG00000002396	437.997	346.767	0.33695	0.038112	0.80676	FALSE
	ENSMUSG00000002409	419.246	339.802	0.3031	0.070297	0.94637	FALSE
	ENSMUSG00000002413	344.156	409.782	-0.25179	0.11332	1	FALSE
	ENSMUSG00000002416	36.7853	38.8092	-0.077272	0.79128	1	FALSE
	ENSMUSG00000002428	426.271	432.567	-0.021154	0.8548	1	FALSE
	ENSMUSG00000002455	1040.56	1027.56	0.018132	0.89443	1	FALSE
	ENSMUSG00000002458	96.4192	95.6111	0.012142	0.9408	1	FALSE
	ENSMUSG00000002459	0.497147	1.27068	-1.3539	0.49458	1	FALSE
	ENSMUSG00000002475	2062	1697.77	0.28041	0.043282	0.83325	FALSE
	ENSMUSG00000002477	415.771	425.935	-0.034843	0.72615	1	FALSE
	ENSMUSG00000002486	72.3042	69.8487	0.049846	0.94746	1	FALSE
	ENSMUSG00000002489	105.842	150.082	-0.50384	0.069356	0.94176	FALSE
	ENSMUSG00000002496	819.399	820.63	-0.0021653	0.98613	1	FALSE
	ENSMUSG00000002500	0.998289	1.06918	-0.098975	1	1	FALSE
	ENSMUSG00000002504	326.412	331.917	-0.024127	0.88638	1	FALSE
	ENSMUSG00000002524	1361.32	1321.33	0.043024	0.71943	1	FALSE
	ENSMUSG00000002546	1636.53	1524.07	0.10271	0.48461	1	FALSE
	ENSMUSG00000002550	1024.25	848.692	0.27125	0.098619	1	FALSE
	ENSMUSG00000002565	8185.12	7093.89	0.20643	0.3493	1	FALSE
	ENSMUSG00000002578	13.469	19.7053	-0.54894	0.18497	1	FALSE
	ENSMUSG00000002580	94.0827	72.7083	0.37181	0.054901	0.88849	FALSE
	ENSMUSG00000002588	5.37722	4.14579	0.37522	0.63347	1	FALSE
	ENSMUSG00000002602	489.999	592.412	-0.27382	0.095252	1	FALSE
	ENSMUSG00000002603	314.614	330.147	-0.069524	0.70574	1	FALSE
	ENSMUSG00000002608	659.178	662.2	-0.0065991	0.91767	1	FALSE
	ENSMUSG00000002617	40.4762	42.6083	-0.074061	0.78505	1	FALSE
	ENSMUSG00000002625	297.405	290.961	0.031603	1	1	FALSE
	ENSMUSG00000002633	5.86858	3.77619	0.63608	0.33296	1	FALSE
	ENSMUSG00000002635	226.652	206.548	0.134	0.42542	1	FALSE
	ENSMUSG00000002658	1767.66	1551.48	0.1882	0.22989	1	FALSE
	ENSMUSG00000002660	453.93	440.866	0.042129	0.86225	1	FALSE
	ENSMUSG00000002661	367.521	343.871	0.095959	0.46171	1	FALSE
	ENSMUSG00000002664	7.00733	4.75992	0.55793	0.43068	1	FALSE
	ENSMUSG00000002668	842.77	761.051	0.14715	0.32677	1	FALSE
	ENSMUSG00000002679	345.827	319.75	0.11311	0.51398	1	FALSE
	ENSMUSG00000002688	25.5334	35.5975	-0.47939	0.087753	0.99171	FALSE
	ENSMUSG00000002699	198.072	168.883	0.23	0.43267	1	FALSE
	ENSMUSG00000002718	554.477	633.038	-0.19116	0.3121	1	FALSE
	ENSMUSG00000002728	634.335	601.005	0.077869	0.60467	1	FALSE
	ENSMUSG00000002731	809.48	735.445	0.13838	0.37457	1	FALSE
	ENSMUSG00000002732	59.5617	61.8682	-0.054814	0.83412	1	FALSE
	ENSMUSG00000002733	702.785	662.112	0.086007	0.51423	1	FALSE
	ENSMUSG00000002741	3357.65	3052.99	0.13723	0.34314	1	FALSE
	ENSMUSG00000002748	1528.47	1624.4	-0.087821	0.54063	1	FALSE
	ENSMUSG00000002763	1250.09	1271.23	-0.024195	0.87862	1	FALSE
	ENSMUSG00000002767	871.179	865.975	0.0086447	0.94754	1	FALSE
	ENSMUSG00000002768	787.71	722.457	0.12475	0.40298	1	FALSE
	ENSMUSG00000002769	8.30212	7.92414	0.067225	0.95525	1	FALSE
	ENSMUSG00000002771	56.8136	64.547	-0.18411	0.51823	1	FALSE
	ENSMUSG00000002778	3376.86	3060.79	0.14178	0.2885	1	FALSE
	ENSMUSG00000002781	282.392	286.236	-0.019507	0.87332	1	FALSE
	ENSMUSG00000002791	0.516653	0.852927	-0.72323	0.81858	1	FALSE
	ENSMUSG00000002797	224.188	213.001	0.073852	0.70702	1	FALSE
	ENSMUSG00000002799	97.8675	111.175	-0.18393	0.32915	1	FALSE
	ENSMUSG00000002803	435.122	384.8	0.17731	0.27239	1	FALSE
	ENSMUSG00000002804	482.548	380.397	0.34317	0.041392	0.81949	FALSE
	ENSMUSG00000002808	51.9389	82.6148	-0.66958	0.0029299	0.30933	FALSE
	ENSMUSG00000002812	3127.79	2961.91	0.078615	0.5255	1	FALSE
	ENSMUSG00000002814	131.657	142.377	-0.11293	0.48586	1	FALSE
	ENSMUSG00000002820	1933.68	1664.66	0.21612	0.15004	1	FALSE
	ENSMUSG00000002825	116.581	118.911	-0.028541	0.73062	1	FALSE
	ENSMUSG00000002831	140.649	394.377	-1.4875	0.0003042	0.12893	FALSE
	ENSMUSG00000002833	423.443	436.7	-0.044473	0.81229	1	FALSE
	ENSMUSG00000002835	176.845	199.64	-0.17492	0.38028	1	FALSE
	ENSMUSG00000002844	686.901	675.533	0.024075	0.7543	1	FALSE
	ENSMUSG00000002845	328.579	302.52	0.11921	0.42016	1	FALSE
	ENSMUSG00000002846	431.631	418.353	0.045078	0.77652	1	FALSE
	ENSMUSG00000002847	35.6704	37.3851	-0.067738	0.98232	1	FALSE
	ENSMUSG00000002870	355.759	490.049	-0.46202	0.089602	0.99458	FALSE
	ENSMUSG00000002871	607.14	555.355	0.12862	0.39456	1	FALSE
	ENSMUSG00000002881	957.259	927.581	0.045436	0.74521	1	FALSE
	ENSMUSG00000002885	266.203	297.233	-0.15907	0.40575	1	FALSE
	ENSMUSG00000002897	571.29	542.66	0.074174	0.69328	1	FALSE
	ENSMUSG00000002900	834.845	1032.95	-0.30719	0.065897	0.92478	FALSE
	ENSMUSG00000002908	2.52261	5.54768	-1.137	0.10973	1	FALSE
	ENSMUSG00000002910	14.2509	14.1373	0.011548	0.96014	1	FALSE
	ENSMUSG00000002944	348.54	685.259	-0.97532	0.021516	0.6812	FALSE
	ENSMUSG00000002948	348.915	340.065	0.037063	0.85805	1	FALSE
	ENSMUSG00000002949	860.34	844.298	0.027155	0.91292	1	FALSE
	ENSMUSG00000002957	4780.47	4137.49	0.2084	0.14927	1	FALSE
	ENSMUSG00000002963	647.429	609.465	0.087178	0.54898	1	FALSE
	ENSMUSG00000002968	1748.62	1595.59	0.13212	0.31671	1	FALSE
	ENSMUSG00000002980	230.388	289.458	-0.32929	0.27908	1	FALSE
	ENSMUSG00000002981	4727.85	4129.87	0.19509	0.16245	1	FALSE
	ENSMUSG00000002983	3493.86	2826.57	0.30577	0.038525	0.80676	FALSE
	ENSMUSG00000002984	719.809	720.164	-0.00071047	0.97773	1	FALSE
	ENSMUSG00000002985	6794.59	6881.47	-0.018329	0.95349	1	FALSE
	ENSMUSG00000002992	0.935344	1.338	-0.51651	0.77927	1	FALSE
	ENSMUSG00000002996	449.576	416.652	0.10972	0.67484	1	FALSE
	ENSMUSG00000002997	104.025	172.268	-0.72772	0.0051445	0.39754	FALSE
	ENSMUSG00000003031	1184.52	1244.35	-0.071091	0.60577	1	FALSE
	ENSMUSG00000003032	11239.3	8771.23	0.3577	0.018716	0.64634	FALSE
	ENSMUSG00000003033	615.832	579.414	0.087942	0.55141	1	FALSE
	ENSMUSG00000003037	5078.02	4239.17	0.26048	0.094759	1	FALSE
	ENSMUSG00000003038	1172.91	1069.12	0.13366	0.5769	1	FALSE
	ENSMUSG00000003039	2410.94	2236.28	0.1085	0.4923	1	FALSE
	ENSMUSG00000003051	7834.47	6900.67	0.1831	0.30573	1	FALSE
	ENSMUSG00000003053	6.87055	3.26118	1.075	0.11204	1	FALSE
	ENSMUSG00000003062	768.143	673.732	0.1892	0.17561	1	FALSE
	ENSMUSG00000003068	1582.5	1652.78	-0.062688	0.6836	1	FALSE
	ENSMUSG00000003070	5.96258	11.189	-0.90807	0.062096	0.91623	FALSE
	ENSMUSG00000003072	7365.5	6455	0.19037	0.16186	1	FALSE
	ENSMUSG00000003099	1398.46	1344.14	0.057162	0.6676	1	FALSE
	ENSMUSG00000003119	713.46	678.488	0.07251	0.76337	1	FALSE
	ENSMUSG00000003123	1368.23	1340.96	0.029044	0.73546	1	FALSE
	ENSMUSG00000003131	1157.45	1134.17	0.029316	0.82244	1	FALSE
	ENSMUSG00000003134	347.711	345.288	0.010091	0.99585	1	FALSE
	ENSMUSG00000003135	524.701	539.814	-0.040967	0.86521	1	FALSE
	ENSMUSG00000003153	80.9067	101.952	-0.33356	0.17084	1	FALSE
	ENSMUSG00000003154	457.285	435.097	0.071758	0.63548	1	FALSE
	ENSMUSG00000003161	5011.47	4318.35	0.21476	0.15879	1	FALSE
	ENSMUSG00000003166	1059.86	981.1	0.1114	0.49352	1	FALSE
	ENSMUSG00000003184	800.746	760.447	0.074498	0.64621	1	FALSE
	ENSMUSG00000003190	45.1376	53.1751	-0.23642	0.2661	1	FALSE
	ENSMUSG00000003198	94.8871	97.9248	-0.045463	0.78762	1	FALSE
	ENSMUSG00000003199	2465.83	2192.01	0.16982	0.29345	1	FALSE
	ENSMUSG00000003200	1076.25	944.609	0.18823	0.2368	1	FALSE
	ENSMUSG00000003206	7.05836	5.50584	0.35837	0.51097	1	FALSE
	ENSMUSG00000003208	120.182	110.564	0.12034	0.58351	1	FALSE
	ENSMUSG00000003226	1790.72	1999.49	-0.1591	0.30476	1	FALSE
	ENSMUSG00000003227	15.7415	12.149	0.37373	0.32013	1	FALSE
	ENSMUSG00000003228	266.303	243.133	0.13132	0.44283	1	FALSE
	ENSMUSG00000003233	570.068	538.65	0.081784	0.63163	1	FALSE
	ENSMUSG00000003234	1051.13	965.965	0.1219	0.39277	1	FALSE
	ENSMUSG00000003235	769.022	769.539	-0.00096949	0.95869	1	FALSE
	ENSMUSG00000003269	1399.38	1145.89	0.28832	0.05401	0.88205	FALSE
	ENSMUSG00000003271	3669.45	2816.99	0.38141	0.045717	0.84648	FALSE
	ENSMUSG00000003273	11.5345	16.651	-0.52966	0.28784	1	FALSE
	ENSMUSG00000003279	11.9307	23.5927	-0.98367	0.0082916	0.47892	FALSE
	ENSMUSG00000003282	57.1394	59.1773	-0.050556	0.69238	1	FALSE
	ENSMUSG00000003283	282.344	267.174	0.079677	0.61184	1	FALSE
	ENSMUSG00000003299	736.395	716.325	0.039865	0.7682	1	FALSE
	ENSMUSG00000003308	951.34	916.391	0.053998	0.64742	1	FALSE
	ENSMUSG00000003309	1830.51	1625.95	0.17096	0.23713	1	FALSE
	ENSMUSG00000003316	2537.09	2718.22	-0.099487	0.54178	1	FALSE
	ENSMUSG00000003341	0.514954	0.793463	-0.62372	0.95736	1	FALSE
	ENSMUSG00000003344	757.878	825.235	-0.12284	0.48867	1	FALSE
	ENSMUSG00000003345	3609.48	3469.11	0.057223	0.73094	1	FALSE
	ENSMUSG00000003346	2171.7	1909.71	0.18548	0.21614	1	FALSE
	ENSMUSG00000003348	137.168	126.206	0.12017	0.7268	1	FALSE
	ENSMUSG00000003352	751.023	703.197	0.094927	0.45064	1	FALSE
	ENSMUSG00000003354	2.73114	2.14427	0.34902	0.83438	1	FALSE
	ENSMUSG00000003355	58.1766	59.3307	-0.028339	0.91408	1	FALSE
	ENSMUSG00000003360	1219.8	1288.62	-0.079192	0.5642	1	FALSE
	ENSMUSG00000003363	410.765	413.307	-0.0088995	0.97736	1	FALSE
	ENSMUSG00000003378	95.6854	108.868	-0.1862	0.4743	1	FALSE
	ENSMUSG00000003379	527.071	607.568	-0.20505	0.79573	1	FALSE
	ENSMUSG00000003380	1060.63	1121.18	-0.0801	0.62812	1	FALSE
	ENSMUSG00000003382	2516.98	2497.51	0.011207	0.71515	1	FALSE
	ENSMUSG00000003402	2993.89	2692.06	0.15331	0.25543	1	FALSE
	ENSMUSG00000003410	9.69782	26.1064	-1.4287	0.025581	0.72737	FALSE
	ENSMUSG00000003411	24.7166	37.1836	-0.58919	0.13241	1	FALSE
	ENSMUSG00000003418	50.4318	70.8431	-0.49029	0.26841	1	FALSE
	ENSMUSG00000003420	2307.95	2330.99	-0.01433	0.87306	1	FALSE
	ENSMUSG00000003421	666.702	613.702	0.1195	0.40098	1	FALSE
	ENSMUSG00000003423	464.346	446.622	0.056145	0.7365	1	FALSE
	ENSMUSG00000003429	2303.67	1976.77	0.22078	0.16131	1	FALSE
	ENSMUSG00000003435	1203.59	1164.61	0.047496	0.83264	1	FALSE
	ENSMUSG00000003436	0.627583	1.56363	-1.317	0.46012	1	FALSE
	ENSMUSG00000003437	891.053	858.167	0.054253	0.67625	1	FALSE
	ENSMUSG00000003438	669.126	631.702	0.083034	0.70262	1	FALSE
	ENSMUSG00000003444	115.339	112.372	0.037588	0.921	1	FALSE
	ENSMUSG00000003452	85.9861	111.594	-0.37608	0.10454	1	FALSE
	ENSMUSG00000003458	3971.01	3495.13	0.18416	0.15392	1	FALSE
	ENSMUSG00000003464	2419.03	2300.08	0.072746	0.54277	1	FALSE
	ENSMUSG00000003469	2.76518	3.09361	-0.16192	0.86168	1	FALSE
	ENSMUSG00000003476	2.02935	3.96571	-0.96656	0.25632	1	FALSE
	ENSMUSG00000003477	17.5482	20.5305	-0.22645	0.62534	1	FALSE
	ENSMUSG00000003484	82.2488	91.4385	-0.15281	0.64246	1	FALSE
	ENSMUSG00000003500	178.234	212.674	-0.25487	0.17998	1	FALSE
	ENSMUSG00000003505	22.3224	25.0263	-0.16495	0.80478	1	FALSE
	ENSMUSG00000003518	204.333	281.193	-0.46064	0.011564	0.56032	FALSE
	ENSMUSG00000003527	290.894	263.917	0.14041	0.44468	1	FALSE
	ENSMUSG00000003528	3275.2	2615.64	0.32442	0.024308	0.70922	FALSE
	ENSMUSG00000003534	2212.78	2124.05	0.059046	0.56195	1	FALSE
	ENSMUSG00000003541	197.956	160.997	0.29815	0.066182	0.92579	FALSE
	ENSMUSG00000003545	43.2117	24.2874	0.83122	0.065866	0.92477	FALSE
	ENSMUSG00000003546	5950.69	4756.41	0.32318	0.030758	0.75856	FALSE
	ENSMUSG00000003549	96.5684	96.1052	0.0069365	0.93895	1	FALSE
	ENSMUSG00000003555	39.6977	33.7932	0.23232	0.33785	1	FALSE
	ENSMUSG00000003559	1102.83	1045.77	0.076648	0.53224	1	FALSE
	ENSMUSG00000003573	25.9102	26.5663	-0.036082	0.83956	1	FALSE
	ENSMUSG00000003575	220.53	260.005	-0.23757	0.16413	1	FALSE
	ENSMUSG00000003581	251.218	232.702	0.11046	0.51617	1	FALSE
	ENSMUSG00000003585	1737.39	1575.18	0.1414	0.36044	1	FALSE
	ENSMUSG00000003604	257.446	267.995	-0.057933	0.68038	1	FALSE
	ENSMUSG00000003617	132.032	207.08	-0.64929	0.021806	0.68468	FALSE
	ENSMUSG00000003623	3034.92	2731.67	0.15188	0.34436	1	FALSE
	ENSMUSG00000003644	5567.58	5198.05	0.099079	0.46956	1	FALSE
	ENSMUSG00000003657	74.2598	109.43	-0.55936	0.10541	1	FALSE
	ENSMUSG00000003660	1599.78	1693.88	-0.082461	0.54279	1	FALSE
	ENSMUSG00000003662	629.579	582.634	0.1118	0.43702	1	FALSE
	ENSMUSG00000003665	0.929769	0.271972	1.7734	0.59924	1	FALSE
	ENSMUSG00000003680	415.1	369.577	0.16758	0.32154	1	FALSE
	ENSMUSG00000003721	1854.29	1786.4	0.053808	0.59568	1	FALSE
	ENSMUSG00000003731	959.588	1045.76	-0.12407	0.44906	1	FALSE
	ENSMUSG00000003746	6427.56	5927.11	0.11694	0.4019	1	FALSE
	ENSMUSG00000003752	846.331	638.812	0.40583	0.013379	0.5891	FALSE
	ENSMUSG00000003762	284.109	255.893	0.1509	0.32998	1	FALSE
	ENSMUSG00000003778	664.305	681.531	-0.036932	0.74887	1	FALSE
	ENSMUSG00000003779	122.682	150.674	-0.29651	0.34819	1	FALSE
	ENSMUSG00000003808	405.147	396.678	0.030477	0.75715	1	FALSE
	ENSMUSG00000003809	386.126	381.095	0.018922	0.94407	1	FALSE
	ENSMUSG00000003810	2855.9	2819.8	0.01835	0.92234	1	FALSE
	ENSMUSG00000003812	113.969	108.006	0.077529	0.77007	1	FALSE
	ENSMUSG00000003813	564.271	592.58	-0.07062	0.71463	1	FALSE
	ENSMUSG00000003814	12767.8	12554.2	0.024341	0.73278	1	FALSE
	ENSMUSG00000003824	52.2146	45.276	0.20571	0.52198	1	FALSE
	ENSMUSG00000003847	1097.78	1176.91	-0.10042	0.43553	1	FALSE
	ENSMUSG00000003848	273.769	279.589	-0.030351	0.70308	1	FALSE
	ENSMUSG00000003849	548.488	458.882	0.25734	0.12517	1	FALSE
	ENSMUSG00000003863	1272.58	970.702	0.39066	0.12368	1	FALSE
	ENSMUSG00000003865	148.778	190.77	-0.35867	0.067846	0.93615	FALSE
	ENSMUSG00000003868	442.395	473.742	-0.098764	0.42993	1	FALSE
	ENSMUSG00000003872	9.03475	9.04908	-0.0022865	0.94495	1	FALSE
	ENSMUSG00000003873	549.339	485.717	0.17758	0.23724	1	FALSE
	ENSMUSG00000003882	146.067	143.38	0.026784	0.95355	1	FALSE
	ENSMUSG00000003923	718.822	719.409	-0.0011769	0.91814	1	FALSE
	ENSMUSG00000003929	95.1909	99.9471	-0.070342	0.57447	1	FALSE
	ENSMUSG00000003934	32.7531	32.434	0.014126	0.89007	1	FALSE
	ENSMUSG00000003948	368.705	422.58	-0.19676	0.3088	1	FALSE
	ENSMUSG00000003949	93.1252	107.837	-0.21161	0.40946	1	FALSE
	ENSMUSG00000003955	494.315	486.252	0.023724	0.89573	1	FALSE
	ENSMUSG00000003970	11650.5	11426.5	0.028004	0.95176	1	FALSE
	ENSMUSG00000003992	85.4129	110.623	-0.37313	0.10217	1	FALSE
	ENSMUSG00000004018	74.3057	82.1667	-0.14508	0.40945	1	FALSE
	ENSMUSG00000004031	16.9108	32.3136	-0.9342	0.25534	1	FALSE
	ENSMUSG00000004032	164.185	143.891	0.19034	0.28136	1	FALSE
	ENSMUSG00000004035	69.4791	62.3264	0.15674	0.49765	1	FALSE
	ENSMUSG00000004038	979.443	1124.3	-0.19899	0.72559	1	FALSE
	ENSMUSG00000004040	4346.51	4126.86	0.074815	0.47208	1	FALSE
	ENSMUSG00000004043	138.821	161.423	-0.21762	0.23564	1	FALSE
	ENSMUSG00000004044	911.815	1471.73	-0.6907	0.0015345	0.24353	FALSE
	ENSMUSG00000004054	3148	2690.6	0.22651	0.15819	1	FALSE
	ENSMUSG00000004056	1128.71	1253.7	-0.15152	0.36827	1	FALSE
	ENSMUSG00000004069	856.984	908.837	-0.084753	0.6356	1	FALSE
	ENSMUSG00000004070	480.703	452.225	0.088105	0.58433	1	FALSE
	ENSMUSG00000004071	1003.64	839.258	0.25805	0.11575	1	FALSE
	ENSMUSG00000004085	293.807	371.245	-0.3375	0.053279	0.88002	FALSE
	ENSMUSG00000004096	1461.53	1254.32	0.22058	0.14788	1	FALSE
	ENSMUSG00000004098	85.3269	139.954	-0.71388	0.051227	0.87249	FALSE
	ENSMUSG00000004099	614.601	811.315	-0.40061	0.13647	1	FALSE
	ENSMUSG00000004100	315.147	319.481	-0.019708	0.95136	1	FALSE
	ENSMUSG00000004105	228.705	383.757	-0.7467	0.0062006	0.42299	FALSE
	ENSMUSG00000004110	58.0899	109.345	-0.91253	0.00061763	0.17649	FALSE
	ENSMUSG00000004113	32.344	50.3437	-0.63832	0.12953	1	FALSE
	ENSMUSG00000004127	45.1179	51.1131	-0.17999	0.40264	1	FALSE
	ENSMUSG00000004151	67.4874	139.703	-1.0497	0.0021644	0.27923	FALSE
	ENSMUSG00000004187	132.588	123.915	0.097598	0.72754	1	FALSE
	ENSMUSG00000004207	11349.2	11909	-0.06947	0.75496	1	FALSE
	ENSMUSG00000004221	731.447	694.115	0.075578	0.68499	1	FALSE
	ENSMUSG00000004233	118.467	140.543	-0.24653	0.16914	1	FALSE
	ENSMUSG00000004263	198.454	190.903	0.055969	0.58732	1	FALSE
	ENSMUSG00000004264	2631.87	2544.59	0.048655	0.74626	1	FALSE
	ENSMUSG00000004266	657.335	653.237	0.0090239	0.90173	1	FALSE
	ENSMUSG00000004267	50.9017	90.7239	-0.83377	0.0047445	0.37767	FALSE
	ENSMUSG00000004268	625.412	541.467	0.20793	0.53836	1	FALSE
	ENSMUSG00000004270	6658.69	6387.2	0.060055	0.60683	1	FALSE
	ENSMUSG00000004285	1181.8	1044.78	0.17779	0.25511	1	FALSE
	ENSMUSG00000004296	4.26813	7.09387	-0.73297	0.2463	1	FALSE
	ENSMUSG00000004317	1890.76	1452.3	0.38063	0.066966	0.93181	FALSE
	ENSMUSG00000004319	2772.65	2582.67	0.1024	0.46376	1	FALSE
	ENSMUSG00000004328	16.7309	16.3677	0.031668	0.86052	1	FALSE
	ENSMUSG00000004341	1.48991	0.907578	0.71513	0.69716	1	FALSE
	ENSMUSG00000004344	2.44543	3.73797	-0.61217	0.51832	1	FALSE
	ENSMUSG00000004347	24.6775	41.7308	-0.75792	0.011781	0.56537	FALSE
	ENSMUSG00000004356	249.865	318.754	-0.35129	0.12291	1	FALSE
	ENSMUSG00000004359	2.75635	4.43359	-0.68572	0.57237	1	FALSE
	ENSMUSG00000004360	7.83091	16.7954	-1.1008	0.15105	1	FALSE
	ENSMUSG00000004364	2031.91	1901.59	0.09563	0.54942	1	FALSE
	ENSMUSG00000004366	594.346	572.28	0.054581	0.58193	1	FALSE
	ENSMUSG00000004371	7.0287	4.5677	0.62179	0.27858	1	FALSE
	ENSMUSG00000004383	170.541	174.697	-0.034736	0.88258	1	FALSE
	ENSMUSG00000004393	355.44	381.355	-0.10153	0.48472	1	FALSE
	ENSMUSG00000004394	3360.66	2858.73	0.23337	0.0921	1	FALSE
	ENSMUSG00000004415	2.7483	2.50043	0.13637	0.73215	1	FALSE
	ENSMUSG00000004446	624.098	506.177	0.30213	0.078225	0.97086	FALSE
	ENSMUSG00000004451	1950.75	1688.95	0.2079	0.16798	1	FALSE
	ENSMUSG00000004455	3512.66	3145.45	0.1593	0.42304	1	FALSE
	ENSMUSG00000004460	2623.39	2500.75	0.069072	0.53817	1	FALSE
	ENSMUSG00000004462	300.289	293.945	0.030806	0.80878	1	FALSE
	ENSMUSG00000004473	15.8447	20.4117	-0.36539	0.23865	1	FALSE
	ENSMUSG00000004500	113.596	117.837	-0.052881	0.85437	1	FALSE
	ENSMUSG00000004508	602.5	598.167	0.010413	0.86071	1	FALSE
	ENSMUSG00000004530	5327.99	4954.74	0.10478	0.40502	1	FALSE
	ENSMUSG00000004535	8278.17	7774.06	0.090643	0.44916	1	FALSE
	ENSMUSG00000004552	36.1618	44.7405	-0.30711	0.53682	1	FALSE
	ENSMUSG00000004558	427.631	485.691	-0.18367	0.35573	1	FALSE
	ENSMUSG00000004561	189.166	191.488	-0.017605	0.89567	1	FALSE
	ENSMUSG00000004562	149.807	201.488	-0.42759	0.026539	0.73684	FALSE
	ENSMUSG00000004565	1648.44	1532.31	0.10539	0.46756	1	FALSE
	ENSMUSG00000004567	787.783	644.702	0.28916	0.067967	0.9369	FALSE
	ENSMUSG00000004568	902.881	920.168	-0.027361	0.91344	1	FALSE
	ENSMUSG00000004591	2702.98	2372.06	0.18841	0.25235	1	FALSE
	ENSMUSG00000004609	92.1107	93.5805	-0.022838	0.79649	1	FALSE
	ENSMUSG00000004610	36.6437	28.8386	0.34556	0.191	1	FALSE
	ENSMUSG00000004612	206.082	170.151	0.27641	0.10191	1	FALSE
	ENSMUSG00000004626	2763.49	2360.51	0.22739	0.11754	1	FALSE
	ENSMUSG00000004630	0.946306	0.625149	0.59811	0.86224	1	FALSE
	ENSMUSG00000004631	96.7208	141.647	-0.5504	0.0072468	0.45777	FALSE
	ENSMUSG00000004633	716.784	637.007	0.17023	0.22989	1	FALSE
	ENSMUSG00000004637	181.586	153.449	0.24289	0.20469	1	FALSE
	ENSMUSG00000004642	628.499	563.288	0.15804	0.33587	1	FALSE
	ENSMUSG00000004654	1.5067	3.31405	-1.1372	0.19274	1	FALSE
	ENSMUSG00000004655	5112.66	4341.42	0.23591	0.19211	1	FALSE
	ENSMUSG00000004661	195.285	170.236	0.19804	0.32326	1	FALSE
	ENSMUSG00000004665	748.8	858.055	-0.19649	0.50099	1	FALSE
	ENSMUSG00000004667	820.844	744.606	0.14063	0.39895	1	FALSE
	ENSMUSG00000004668	5.25503	2.27226	1.2096	0.15996	1	FALSE
	ENSMUSG00000004677	945.111	979.295	-0.05126	0.71587	1	FALSE
	ENSMUSG00000004698	45.2886	90.8376	-1.0041	0.035337	0.78823	FALSE
	ENSMUSG00000004707	90.1389	112.297	-0.3171	0.57453	1	FALSE
	ENSMUSG00000004709	107.447	96.8415	0.14993	0.58949	1	FALSE
	ENSMUSG00000004730	111.941	133.417	-0.25321	0.22447	1	FALSE
	ENSMUSG00000004748	312.373	281.967	0.14774	0.3702	1	FALSE
	ENSMUSG00000004768	92.5403	114.221	-0.30368	0.16921	1	FALSE
	ENSMUSG00000004771	2222.37	1993.59	0.15673	0.24653	1	FALSE
	ENSMUSG00000004788	634.351	589.556	0.10565	0.51701	1	FALSE
	ENSMUSG00000004789	7652.47	6449.27	0.24679	0.082816	0.9746	FALSE
	ENSMUSG00000004791	11.1898	20.4619	-0.87076	0.012142	0.56971	FALSE
	ENSMUSG00000004798	611.684	594.041	0.042226	0.74419	1	FALSE
	ENSMUSG00000004814	14.4769	11.1281	0.37955	0.28542	1	FALSE
	ENSMUSG00000004815	1221.95	978.968	0.31985	0.044813	0.84475	FALSE
	ENSMUSG00000004837	158.578	150.258	0.077757	0.98778	1	FALSE
	ENSMUSG00000004842	1.39875	3.72414	-1.4128	0.13927	1	FALSE
	ENSMUSG00000004843	4638.29	4165.44	0.15512	0.24639	1	FALSE
	ENSMUSG00000004846	293.583	318.8	-0.11888	0.56823	1	FALSE
	ENSMUSG00000004849	2489.86	2216.14	0.16802	0.25665	1	FALSE
	ENSMUSG00000004864	6025.46	5071.31	0.24871	0.066115	0.92579	FALSE
	ENSMUSG00000004865	1317.05	1390.31	-0.078102	0.55223	1	FALSE
	ENSMUSG00000004880	836.941	919.398	-0.13556	0.33889	1	FALSE
	ENSMUSG00000004891	107.292	137.577	-0.3587	0.089296	0.99311	FALSE
	ENSMUSG00000004892	2.60816	3.35364	-0.3627	0.7287	1	FALSE
	ENSMUSG00000004895	1107.69	1040.54	0.090229	0.54591	1	FALSE
	ENSMUSG00000004896	111.421	90.8929	0.29378	0.50981	1	FALSE
	ENSMUSG00000004897	3187.61	3330.57	-0.063296	0.61171	1	FALSE
	ENSMUSG00000004902	1.29576	2.58417	-0.9959	0.47199	1	FALSE
	ENSMUSG00000004929	283.631	324.196	-0.19285	0.20925	1	FALSE
	ENSMUSG00000004931	850.305	726.443	0.22713	0.15423	1	FALSE
	ENSMUSG00000004933	80.1363	66.1627	0.27644	0.21814	1	FALSE
	ENSMUSG00000004934	884.495	749.862	0.23823	0.11261	1	FALSE
	ENSMUSG00000004936	3208.89	2808.05	0.1925	0.18495	1	FALSE
	ENSMUSG00000004937	2109.26	1871.96	0.17218	0.21311	1	FALSE
	ENSMUSG00000004939	0.635279	1.80861	-1.5094	0.37688	1	FALSE
	ENSMUSG00000004945	874.792	854.414	0.034005	0.87072	1	FALSE
	ENSMUSG00000004947	205.915	187.826	0.13265	0.45857	1	FALSE
	ENSMUSG00000004951	231.428	335.266	-0.53474	0.0805	0.97457	FALSE
	ENSMUSG00000004952	398.965	408.696	-0.034767	0.75881	1	FALSE
	ENSMUSG00000004961	70.6419	62.1958	0.18371	0.24461	1	FALSE
	ENSMUSG00000004980	11572.3	11582.2	-0.0012345	0.94109	1	FALSE
	ENSMUSG00000004988	0.137283	0.91515	-2.7369	0.42046	1	FALSE
	ENSMUSG00000004994	152.982	132.543	0.20689	0.20099	1	FALSE
	ENSMUSG00000004996	310.888	302.523	0.039351	0.79332	1	FALSE
	ENSMUSG00000005034	658.047	832.496	-0.33925	0.049796	0.86831	FALSE
	ENSMUSG00000005043	127.532	159.812	-0.32552	0.086478	0.9858	FALSE
	ENSMUSG00000005045	42.7778	75.5113	-0.81983	0.06014	0.9057	FALSE
	ENSMUSG00000005054	865.574	710.089	0.28566	0.057622	0.89218	FALSE
	ENSMUSG00000005057	30.758	43.8293	-0.51093	0.26438	1	FALSE
	ENSMUSG00000005069	1224.51	1124.02	0.12354	0.38449	1	FALSE
	ENSMUSG00000005078	338.016	322.022	0.069934	0.65379	1	FALSE
	ENSMUSG00000005087	290.244	376.433	-0.37512	0.12154	1	FALSE
	ENSMUSG00000005089	6.45685	13.4823	-1.0622	0.45581	1	FALSE
	ENSMUSG00000005102	113.856	132.418	-0.2179	0.27807	1	FALSE
	ENSMUSG00000005103	7728.25	6726.01	0.20039	0.15556	1	FALSE
	ENSMUSG00000005107	1421.21	1093.3	0.37844	0.01139	0.55801	FALSE
	ENSMUSG00000005124	33.8594	39.2194	-0.21201	0.63324	1	FALSE
	ENSMUSG00000005125	1175.6	1029.7	0.19117	0.30102	1	FALSE
	ENSMUSG00000005131	5.48898	3.10621	0.82138	0.36715	1	FALSE
	ENSMUSG00000005142	1534.46	1503.97	0.028955	0.78143	1	FALSE
	ENSMUSG00000005148	7910.91	7059.22	0.16433	0.18772	1	FALSE
	ENSMUSG00000005150	285.688	264.871	0.10915	0.57828	1	FALSE
	ENSMUSG00000005161	2326.44	2101.23	0.14689	0.31521	1	FALSE
	ENSMUSG00000005198	2429.02	2392.69	0.02174	0.96086	1	FALSE
	ENSMUSG00000005204	1002.13	940.615	0.091389	0.60097	1	FALSE
	ENSMUSG00000005220	2.98954	1.80081	0.73128	0.43394	1	FALSE
	ENSMUSG00000005225	1035.25	858.413	0.27023	0.072577	0.95715	FALSE
	ENSMUSG00000005233	174.577	176.099	-0.01252	0.8103	1	FALSE
	ENSMUSG00000005237	81.4818	63.3059	0.36414	0.090497	0.99705	FALSE
	ENSMUSG00000005251	604.533	561.381	0.10684	0.4308	1	FALSE
	ENSMUSG00000005262	808.274	720.217	0.16641	0.25963	1	FALSE
	ENSMUSG00000005267	31.7371	43.3931	-0.4513	0.063571	0.91837	FALSE
	ENSMUSG00000005268	2940.56	2799.6	0.070868	0.63692	1	FALSE
	ENSMUSG00000005299	4129.29	3578.29	0.20662	0.13798	1	FALSE
	ENSMUSG00000005312	2700.1	2624.04	0.041226	0.76171	1	FALSE
	ENSMUSG00000005320	83.5167	97.3413	-0.22099	0.35817	1	FALSE
	ENSMUSG00000005338	50.3428	93.2732	-0.88968	0.013326	0.58761	FALSE
	ENSMUSG00000005339	0.886629	1.19542	-0.43112	0.7887	1	FALSE
	ENSMUSG00000005354	1923.33	1812.69	0.085472	0.55977	1	FALSE
	ENSMUSG00000005355	2.45779	2.2631	0.11906	1	1	FALSE
	ENSMUSG00000005357	2.07861	1.35613	0.61613	0.4887	1	FALSE
	ENSMUSG00000005360	27.8889	79.4884	-1.5111	0.008983	0.49275	FALSE
	ENSMUSG00000005362	992.742	866.584	0.19608	0.24259	1	FALSE
	ENSMUSG00000005364	3.16136	10.7263	-1.7625	0.28708	1	FALSE
	ENSMUSG00000005370	344.886	405.849	-0.23482	0.15868	1	FALSE
	ENSMUSG00000005371	956.51	895.223	0.095533	0.51223	1	FALSE
	ENSMUSG00000005373	1484.83	1559.82	-0.071078	0.71647	1	FALSE
	ENSMUSG00000005374	421.996	456.537	-0.1135	0.48856	1	FALSE
	ENSMUSG00000005378	560.761	595.141	-0.085845	0.60453	1	FALSE
	ENSMUSG00000005397	551.766	721.347	-0.38664	0.047448	0.85399	FALSE
	ENSMUSG00000005410	407.734	521.475	-0.35497	0.231	1	FALSE
	ENSMUSG00000005413	52.6956	56.6806	-0.10517	0.64169	1	FALSE
	ENSMUSG00000005417	1328.56	1503.81	-0.17875	0.23266	1	FALSE
	ENSMUSG00000005442	1336.13	1401.08	-0.068477	0.68206	1	FALSE
	ENSMUSG00000005447	777.718	711.236	0.12892	0.3825	1	FALSE
	ENSMUSG00000005465	80.4801	80.5352	-0.00098782	0.82841	1	FALSE
	ENSMUSG00000005469	1892.44	1728.9	0.13039	0.31773	1	FALSE
	ENSMUSG00000005470	139.846	146.601	-0.068058	0.68149	1	FALSE
	ENSMUSG00000005474	0.746509	1.59431	-1.0947	0.44571	1	FALSE
	ENSMUSG00000005481	1124.83	1093.38	0.04092	0.8406	1	FALSE
	ENSMUSG00000005483	1322.36	1066.06	0.31083	0.048882	0.86069	FALSE
	ENSMUSG00000005493	0.73057	0.800496	-0.13187	1	1	FALSE
	ENSMUSG00000005501	638.706	671.809	-0.072899	0.60555	1	FALSE
	ENSMUSG00000005510	0.171028	0.543944	-1.6692	0.72385	1	FALSE
	ENSMUSG00000005514	3351.58	2562.2	0.38746	0.012112	0.56971	FALSE
	ENSMUSG00000005533	232.619	368.115	-0.66219	0.00033205	0.1312	FALSE
	ENSMUSG00000005534	1532.22	1575.17	-0.039883	0.93031	1	FALSE
	ENSMUSG00000005540	95.1786	152.417	-0.67932	0.56492	1	FALSE
	ENSMUSG00000005547	1.21534	0.983117	0.30593	1	1	FALSE
	ENSMUSG00000005553	1.26613	4.0203	-1.6669	0.083484	0.9748	FALSE
	ENSMUSG00000005566	1488.46	1527	-0.036876	0.75398	1	FALSE
	ENSMUSG00000005575	2038.35	1843.69	0.14481	0.27676	1	FALSE
	ENSMUSG00000005580	401.706	419.298	-0.061835	0.72125	1	FALSE
	ENSMUSG00000005583	180.676	322.324	-0.8351	0.31554	1	FALSE
	ENSMUSG00000005609	1081.67	1083.67	-0.0026595	0.96814	1	FALSE
	ENSMUSG00000005610	11039.9	11272	-0.030022	0.84994	1	FALSE
	ENSMUSG00000005611	328.269	644.115	-0.97244	0.0045332	0.37176	FALSE
	ENSMUSG00000005615	6662.26	5746.73	0.21327	0.15114	1	FALSE
	ENSMUSG00000005621	904.675	824.437	0.13399	0.42707	1	FALSE
	ENSMUSG00000005625	1696.91	1629.5	0.058481	0.62752	1	FALSE
	ENSMUSG00000005628	7.41269	5.75044	0.36632	0.51519	1	FALSE
	ENSMUSG00000005640	31.8637	36.8649	-0.21034	0.57842	1	FALSE
	ENSMUSG00000005656	1419.64	1311.1	0.11474	0.46506	1	FALSE
	ENSMUSG00000005667	144.242	166.26	-0.20495	0.32918	1	FALSE
	ENSMUSG00000005672	229.96	328.452	-0.5143	0.0043236	0.36541	FALSE
	ENSMUSG00000005674	76.4078	84.7786	-0.14998	0.40775	1	FALSE
	ENSMUSG00000005677	36.3594	30.0122	0.27678	0.3008	1	FALSE
	ENSMUSG00000005681	13.7804	5.15321	1.4191	0.0010191	0.22052	FALSE
	ENSMUSG00000005682	656.199	594.339	0.14285	0.37877	1	FALSE
	ENSMUSG00000005683	20559.8	16439.8	0.32263	0.021929	0.68571	FALSE
	ENSMUSG00000005686	248.598	281.124	-0.17739	0.4901	1	FALSE
	ENSMUSG00000005687	811.739	778.265	0.060754	0.71336	1	FALSE
	ENSMUSG00000005696	16.6697	17.9307	-0.1052	0.80139	1	FALSE
	ENSMUSG00000005698	1355.53	1377.78	-0.023485	0.81928	1	FALSE
	ENSMUSG00000005699	43.2447	53.4945	-0.30687	0.26116	1	FALSE
	ENSMUSG00000005705	3.07506	5.61942	-0.86981	0.179	1	FALSE
	ENSMUSG00000005718	215.684	225.066	-0.061428	0.56303	1	FALSE
	ENSMUSG00000005763	75.9706	51.4726	0.56164	0.18473	1	FALSE
	ENSMUSG00000005774	114.821	143.324	-0.3199	0.12516	1	FALSE
	ENSMUSG00000005779	3502.57	2932.63	0.25622	0.075718	0.9627	FALSE
	ENSMUSG00000005800	1.20348	1.8092	-0.58814	0.74875	1	FALSE
	ENSMUSG00000005803	2843.78	2400.93	0.24422	0.097287	1	FALSE
	ENSMUSG00000005804	672.317	637.649	0.076379	0.60946	1	FALSE
	ENSMUSG00000005813	1138.27	1044.37	0.12422	0.39438	1	FALSE
	ENSMUSG00000005823	770.611	783.352	-0.023658	0.87125	1	FALSE
	ENSMUSG00000005824	14.7638	14.4126	0.034735	0.97397	1	FALSE
	ENSMUSG00000005836	1581.74	1320.26	0.26069	0.090024	0.99617	FALSE
	ENSMUSG00000005846	612.007	658.389	-0.10539	0.46566	1	FALSE
	ENSMUSG00000005871	1788.74	1887.46	-0.077499	0.57267	1	FALSE
	ENSMUSG00000005873	409.504	520.835	-0.34695	0.056356	0.89168	FALSE
	ENSMUSG00000005881	4503.43	3806.79	0.24245	0.07993	0.97353	FALSE
	ENSMUSG00000005882	443.744	467.814	-0.076209	0.56554	1	FALSE
	ENSMUSG00000005883	5.39414	4.86138	0.15003	0.97119	1	FALSE
	ENSMUSG00000005886	1234.49	1236.77	-0.0026668	0.98984	1	FALSE
	ENSMUSG00000005892	0.326118	0.278699	0.22669	1	1	FALSE
	ENSMUSG00000005893	648.721	698.637	-0.10695	0.3752	1	FALSE
	ENSMUSG00000005897	371.698	371.564	0.00052172	0.88215	1	FALSE
	ENSMUSG00000005899	294.188	333.679	-0.18172	0.25042	1	FALSE
	ENSMUSG00000005907	191.679	202	-0.075668	0.68347	1	FALSE
	ENSMUSG00000005936	821.047	827.277	-0.010906	0.85875	1	FALSE
	ENSMUSG00000005947	440.379	368.859	0.25568	0.14575	1	FALSE
	ENSMUSG00000005949	447.825	387.625	0.20827	0.20129	1	FALSE
	ENSMUSG00000005950	6.64749	9.65152	-0.53795	0.29841	1	FALSE
	ENSMUSG00000005951	666.738	604.386	0.14165	0.31257	1	FALSE
	ENSMUSG00000005952	3.52349	1.49688	1.235	0.20158	1	FALSE
	ENSMUSG00000005958	78.1579	110.159	-0.49513	0.068507	0.93803	FALSE
	ENSMUSG00000005968	1168.81	762.57	0.61609	0.0016169	0.24597	FALSE
	ENSMUSG00000005973	165.038	202.764	-0.29701	0.063841	0.91869	FALSE
	ENSMUSG00000005980	493.959	505.584	-0.03356	0.93098	1	FALSE
	ENSMUSG00000005981	1065.1	1133.9	-0.0903	0.50594	1	FALSE
	ENSMUSG00000005982	735.621	676.523	0.12082	0.38947	1	FALSE
	ENSMUSG00000005983	59.2872	59.4509	-0.0039781	0.96811	1	FALSE
	ENSMUSG00000005986	21.0131	17.1782	0.29071	0.33283	1	FALSE
	ENSMUSG00000006005	1513.79	1691.09	-0.15979	0.2835	1	FALSE
	ENSMUSG00000006010	593.598	604.204	-0.025551	0.82793	1	FALSE
	ENSMUSG00000006014	4.63934	7.86247	-0.76106	0.23823	1	FALSE
	ENSMUSG00000006019	210.34	221.019	-0.071449	0.74746	1	FALSE
	ENSMUSG00000006021	229.839	229.107	0.0046025	0.92894	1	FALSE
	ENSMUSG00000006024	1668.59	1569.75	0.088094	0.49521	1	FALSE
	ENSMUSG00000006050	1671.34	1458.39	0.19663	0.1482	1	FALSE
	ENSMUSG00000006057	2338.53	2134.75	0.13153	0.32115	1	FALSE
	ENSMUSG00000006058	1278.41	1179.71	0.11592	0.38181	1	FALSE
	ENSMUSG00000006095	1363.25	1160.27	0.23259	0.085839	0.98145	FALSE
	ENSMUSG00000006127	677.294	621.29	0.12451	0.49617	1	FALSE
	ENSMUSG00000006134	869.019	785.712	0.14539	0.4258	1	FALSE
	ENSMUSG00000006143	2.37649	1.38156	0.78253	0.49346	1	FALSE
	ENSMUSG00000006154	67.1057	59.0082	0.18552	0.61281	1	FALSE
	ENSMUSG00000006169	4312.16	4070.47	0.083218	0.48989	1	FALSE
	ENSMUSG00000006179	17.2337	12.9168	0.41598	0.2567	1	FALSE
	ENSMUSG00000006191	124.129	137.606	-0.1487	0.41959	1	FALSE
	ENSMUSG00000006204	0.188836	0.142713	0.40401	1	1	FALSE
	ENSMUSG00000006205	266.563	353.548	-0.40743	0.062231	0.91644	FALSE
	ENSMUSG00000006215	414.148	402.282	0.041936	0.80144	1	FALSE
	ENSMUSG00000006218	9.3339	8.97867	0.055978	1	1	FALSE
	ENSMUSG00000006219	2913.1	2549.39	0.1924	0.19331	1	FALSE
	ENSMUSG00000006221	101.584	148.753	-0.55025	0.13654	1	FALSE
	ENSMUSG00000006235	15.4771	13.9706	0.14774	0.77132	1	FALSE
	ENSMUSG00000006241	5.57266	7.92064	-0.50725	0.34148	1	FALSE
	ENSMUSG00000006262	1733.82	1768.08	-0.028226	0.94985	1	FALSE
	ENSMUSG00000006273	2713.13	2432.62	0.15745	0.26911	1	FALSE
	ENSMUSG00000006276	554.925	546.729	0.021466	0.96112	1	FALSE
	ENSMUSG00000006281	4016.69	3908.93	0.039234	0.68225	1	FALSE
	ENSMUSG00000006288	520.359	505.537	0.04169	0.85504	1	FALSE
	ENSMUSG00000006289	369.204	352.842	0.065394	0.75355	1	FALSE
	ENSMUSG00000006299	1841.11	1601.28	0.20135	0.18299	1	FALSE
	ENSMUSG00000006301	4722.99	4083.32	0.20996	0.12998	1	FALSE
	ENSMUSG00000006304	8329.28	7133.39	0.2236	0.139	1	FALSE
	ENSMUSG00000006307	1218.71	1189.14	0.035438	0.82562	1	FALSE
	ENSMUSG00000006310	37.6891	38.9217	-0.046427	0.70046	1	FALSE
	ENSMUSG00000006313	37.0666	32.5865	0.18584	0.36374	1	FALSE
	ENSMUSG00000006315	766.244	792.896	-0.049328	0.7914	1	FALSE
	ENSMUSG00000006333	11721.6	11196.4	0.066141	0.77572	1	FALSE
	ENSMUSG00000006335	224.458	199.501	0.17005	0.33566	1	FALSE
	ENSMUSG00000006342	2877.75	2341.89	0.29727	0.21976	1	FALSE
	ENSMUSG00000006344	157.755	163.668	-0.053089	0.59547	1	FALSE
	ENSMUSG00000006345	12094.4	9838.14	0.29788	0.039164	0.80884	FALSE
	ENSMUSG00000006356	301.702	348.81	-0.20932	0.26866	1	FALSE
	ENSMUSG00000006360	39997.4	29641.4	0.43229	0.020602	0.67472	FALSE
	ENSMUSG00000006362	176.065	228.299	-0.37482	0.053764	0.88002	FALSE
	ENSMUSG00000006369	1427.82	1670.05	-0.22608	0.31609	1	FALSE
	ENSMUSG00000006373	6922.55	6034.8	0.198	0.17039	1	FALSE
	ENSMUSG00000006378	52.5867	49.8438	0.077286	0.79267	1	FALSE
	ENSMUSG00000006386	128.035	138.313	-0.1114	0.57245	1	FALSE
	ENSMUSG00000006389	2.26514	0.285071	2.9902	0.045884	0.84749	FALSE
	ENSMUSG00000006390	3174.54	2694.78	0.23638	0.14171	1	FALSE
	ENSMUSG00000006392	690.261	612.942	0.17139	0.26942	1	FALSE
	ENSMUSG00000006395	710.746	571.466	0.31467	0.039333	0.80884	FALSE
	ENSMUSG00000006398	522.895	547.203	-0.065554	0.55871	1	FALSE
	ENSMUSG00000006403	25.6588	33.0599	-0.36563	0.2301	1	FALSE
	ENSMUSG00000006411	11.2263	11.9928	-0.095286	0.7036	1	FALSE
	ENSMUSG00000006412	397.894	402.312	-0.015931	0.88427	1	FALSE
	ENSMUSG00000006418	3224.56	2749.07	0.23016	0.098308	1	FALSE
	ENSMUSG00000006423	559.739	551.74	0.020764	0.87345	1	FALSE
	ENSMUSG00000006435	87.1573	124.454	-0.51391	0.069108	0.94119	FALSE
	ENSMUSG00000006442	210.239	226.336	-0.10644	0.54076	1	FALSE
	ENSMUSG00000006445	3292.77	2410.1	0.45021	0.11554	1	FALSE
	ENSMUSG00000006456	366.547	340.003	0.10845	0.49255	1	FALSE
	ENSMUSG00000006457	3.04223	4.17797	-0.45767	0.53533	1	FALSE
	ENSMUSG00000006462	2.30203	0.869867	1.404	0.25315	1	FALSE
	ENSMUSG00000006463	218.757	216.81	0.012901	0.88974	1	FALSE
	ENSMUSG00000006464	22.8398	40.8134	-0.83749	0.012319	0.56971	FALSE
	ENSMUSG00000006469	36.848	34.2822	0.10413	0.65096	1	FALSE
	ENSMUSG00000006471	54.8389	55.7754	-0.024428	0.83458	1	FALSE
	ENSMUSG00000006476	325.892	296.31	0.13729	0.49539	1	FALSE
	ENSMUSG00000006494	896.069	857.888	0.062821	0.76578	1	FALSE
	ENSMUSG00000006498	2367.45	2258.38	0.068047	0.65306	1	FALSE
	ENSMUSG00000006517	975.999	832.239	0.22988	0.13888	1	FALSE
	ENSMUSG00000006519	2733.56	2183.42	0.32419	0.02821	0.74505	FALSE
	ENSMUSG00000006522	22.6553	21.7565	0.058402	0.87892	1	FALSE
	ENSMUSG00000006526	195.679	217.638	-0.15344	0.3941	1	FALSE
	ENSMUSG00000006527	167.984	196.65	-0.2273	0.19055	1	FALSE
	ENSMUSG00000006538	2692.27	1975.48	0.44662	0.015587	0.62355	FALSE
	ENSMUSG00000006542	28.7754	15.7702	0.86763	0.10852	1	FALSE
	ENSMUSG00000006546	4.01355	4.23693	-0.07814	0.97305	1	FALSE
	ENSMUSG00000006567	284.648	268.797	0.08266	0.55959	1	FALSE
	ENSMUSG00000006575	161.107	182.188	-0.1774	0.45869	1	FALSE
	ENSMUSG00000006576	52.3079	87.2241	-0.7377	0.024238	0.70922	FALSE
	ENSMUSG00000006585	338.866	328.208	0.046105	0.91329	1	FALSE
	ENSMUSG00000006586	13.3393	29.0324	-1.122	0.0008152	0.2046	FALSE
	ENSMUSG00000006587	10.406	9.53049	0.1268	0.92295	1	FALSE
	ENSMUSG00000006589	2852.57	2379.46	0.26163	0.071402	0.95031	FALSE
	ENSMUSG00000006599	900.19	848.193	0.085838	0.6024	1	FALSE
	ENSMUSG00000006611	155.28	156.083	-0.0074409	0.88054	1	FALSE
	ENSMUSG00000006638	2.5777	2.56755	0.0056902	1	1	FALSE
	ENSMUSG00000006641	1315.29	930.836	0.49878	0.0025388	0.29958	FALSE
	ENSMUSG00000006642	64.7833	77.737	-0.26298	0.15291	1	FALSE
	ENSMUSG00000006649	1.60625	0.909994	0.81977	0.66939	1	FALSE
	ENSMUSG00000006651	4663.02	3578.6	0.38187	0.036066	0.79524	FALSE
	ENSMUSG00000006673	1007.89	961.149	0.068502	0.69623	1	FALSE
	ENSMUSG00000006675	23.3209	33.2879	-0.51337	0.1393	1	FALSE
	ENSMUSG00000006676	1508.01	1564.27	-0.052839	0.77596	1	FALSE
	ENSMUSG00000006678	136.323	182.921	-0.4242	0.2318	1	FALSE
	ENSMUSG00000006699	11819.8	10747.1	0.13725	0.31037	1	FALSE
	ENSMUSG00000006705	377.383	373.743	0.01398	1	1	FALSE
	ENSMUSG00000006711	130.604	159.103	-0.28477	0.15662	1	FALSE
	ENSMUSG00000006715	430.671	404.236	0.091385	0.6946	1	FALSE
	ENSMUSG00000006717	538.435	498.027	0.11255	0.50286	1	FALSE
	ENSMUSG00000006720	4.43062	5.58674	-0.3345	0.50973	1	FALSE
	ENSMUSG00000006724	1.26066	1.78196	-0.49928	0.71533	1	FALSE
	ENSMUSG00000006728	1061.54	1134.67	-0.096113	0.42401	1	FALSE
	ENSMUSG00000006731	3808.55	3573.36	0.09196	0.57723	1	FALSE
	ENSMUSG00000006732	160.319	186.545	-0.21858	0.30475	1	FALSE
	ENSMUSG00000006736	826.861	748.141	0.14433	0.34513	1	FALSE
	ENSMUSG00000006740	4648.69	4679.06	-0.0093945	0.95325	1	FALSE
	ENSMUSG00000006763	180.874	198.956	-0.13746	0.40711	1	FALSE
	ENSMUSG00000006777	136.312	137.084	-0.0081532	1	1	FALSE
	ENSMUSG00000006782	699.149	709.154	-0.020499	0.83137	1	FALSE
	ENSMUSG00000006784	1.95241	1.97601	-0.017335	1	1	FALSE
	ENSMUSG00000006800	2422.73	2103.08	0.20413	0.17127	1	FALSE
	ENSMUSG00000006818	1380.29	1357.18	0.024354	0.80837	1	FALSE
	ENSMUSG00000006850	178.447	175.935	0.020452	0.93211	1	FALSE
	ENSMUSG00000006906	475.041	450.05	0.077966	0.50324	1	FALSE
	ENSMUSG00000006920	896.806	914.371	-0.027984	0.91901	1	FALSE
	ENSMUSG00000006930	87.8256	126.616	-0.52774	0.012564	0.57395	FALSE
	ENSMUSG00000006931	64.535	84.3523	-0.38634	0.088084	0.99171	FALSE
	ENSMUSG00000006932	14222.1	12791.7	0.15293	0.31791	1	FALSE
	ENSMUSG00000006941	444.22	399.208	0.15413	0.28831	1	FALSE
	ENSMUSG00000006958	18.3894	28.3377	-0.62384	0.12189	1	FALSE
	ENSMUSG00000006998	3426.83	3311.84	0.049242	0.71871	1	FALSE
	ENSMUSG00000007021	22.7528	44.7464	-0.97573	0.032764	0.76562	FALSE
	ENSMUSG00000007029	971.669	1162.25	-0.25839	0.28785	1	FALSE
	ENSMUSG00000007030	6.55174	7.88157	-0.2666	0.66781	1	FALSE
	ENSMUSG00000007033	4.77812	4.44035	0.10577	1	1	FALSE
	ENSMUSG00000007034	9122.85	8007.18	0.18819	0.25996	1	FALSE
	ENSMUSG00000007035	12.5882	11.1005	0.18145	0.79872	1	FALSE
	ENSMUSG00000007036	1124.58	981.726	0.19599	0.19436	1	FALSE
	ENSMUSG00000007038	6560.29	4524.57	0.53598	0.036255	0.79524	FALSE
	ENSMUSG00000007039	95.4553	110.797	-0.21502	0.23939	1	FALSE
	ENSMUSG00000007041	3705.46	3073.1	0.26996	0.073258	0.9574	FALSE
	ENSMUSG00000007050	223.735	210.456	0.088276	0.70688	1	FALSE
	ENSMUSG00000007080	90.7158	126.946	-0.48478	0.098362	1	FALSE
	ENSMUSG00000007097	282.699	557.88	-0.98069	0.001594	0.24408	FALSE
	ENSMUSG00000007122	2.65815	4.35274	-0.7115	0.60225	1	FALSE
	ENSMUSG00000007207	53.8252	53.3571	0.012603	0.85523	1	FALSE
	ENSMUSG00000007216	33.7378	36.9783	-0.13231	0.58155	1	FALSE
	ENSMUSG00000007279	27.6178	54.6978	-0.98589	0.0027394	0.3026	FALSE
	ENSMUSG00000007338	546.458	467.079	0.22644	0.21554	1	FALSE
	ENSMUSG00000007379	10.8119	12.2774	-0.18338	0.64742	1	FALSE
	ENSMUSG00000007411	1228.13	1192.07	0.042994	0.76324	1	FALSE
	ENSMUSG00000007415	1049.03	1008.17	0.057313	0.72417	1	FALSE
	ENSMUSG00000007440	0.326968	0.45631	-0.48087	1	1	FALSE
	ENSMUSG00000007458	2824.16	2803.87	0.010404	0.96923	1	FALSE
	ENSMUSG00000007476	188.685	167.479	0.172	0.32201	1	FALSE
	ENSMUSG00000007564	3077.3	2923.58	0.073926	0.57284	1	FALSE
	ENSMUSG00000007570	229.837	242.016	-0.074488	0.66733	1	FALSE
	ENSMUSG00000007589	449.792	411.036	0.12999	0.42101	1	FALSE
	ENSMUSG00000007591	14.1396	12.1693	0.21649	0.60597	1	FALSE
	ENSMUSG00000007594	2.90326	2.46448	0.23639	0.80983	1	FALSE
	ENSMUSG00000007603	484.037	457.268	0.082076	0.64796	1	FALSE
	ENSMUSG00000007610	275.98	299.943	-0.12013	0.48316	1	FALSE
	ENSMUSG00000007613	707.67	757.702	-0.098555	0.45141	1	FALSE
	ENSMUSG00000007617	517.262	478.203	0.11327	0.49167	1	FALSE
	ENSMUSG00000007646	14.13	22.8247	-0.69183	0.045592	0.84648	FALSE
	ENSMUSG00000007655	608.135	983.882	-0.69409	4.3e-05	0.04368	TRUE
	ENSMUSG00000007656	1301.31	1261.27	0.045088	0.76432	1	FALSE
	ENSMUSG00000007659	1882	1581.4	0.25106	0.080559	0.97457	FALSE
	ENSMUSG00000007670	1147.56	1347.66	-0.23188	0.14084	1	FALSE
	ENSMUSG00000007682	2.71285	1.93403	0.4882	0.66584	1	FALSE
	ENSMUSG00000007721	929.211	908.256	0.032908	0.77039	1	FALSE
	ENSMUSG00000007739	2069.19	2123.66	-0.037487	0.66368	1	FALSE
	ENSMUSG00000007777	279.68	278.058	0.008392	0.97667	1	FALSE
	ENSMUSG00000007783	20.88	27.0809	-0.37515	0.2222	1	FALSE
	ENSMUSG00000007805	1.06535	1.97939	-0.89372	0.53276	1	FALSE
	ENSMUSG00000007812	776.807	672.663	0.20767	0.23405	1	FALSE
	ENSMUSG00000007815	4430.23	4174.26	0.085863	0.56639	1	FALSE
	ENSMUSG00000007817	4904.33	4590.55	0.095389	0.4952	1	FALSE
	ENSMUSG00000007827	63.2921	82.9096	-0.38951	0.06237	0.91707	FALSE
	ENSMUSG00000007833	2408.35	2105.9	0.19361	0.18453	1	FALSE
	ENSMUSG00000007836	3824.88	3843.06	-0.0068407	0.95508	1	FALSE
	ENSMUSG00000007837	1009.93	833.452	0.27709	0.064786	0.92085	FALSE
	ENSMUSG00000007850	2687.97	2708.81	-0.011141	0.86122	1	FALSE
	ENSMUSG00000007867	383.466	327.446	0.22784	0.1394	1	FALSE
	ENSMUSG00000007872	2649.7	2333.75	0.18317	0.29206	1	FALSE
	ENSMUSG00000007877	12.2802	11.5634	0.086769	0.82984	1	FALSE
	ENSMUSG00000007880	2045.8	2115.79	-0.048526	0.74493	1	FALSE
	ENSMUSG00000007888	2.24465	4.11837	-0.87558	0.24813	1	FALSE
	ENSMUSG00000007891	2386.73	2221.79	0.10332	0.42592	1	FALSE
	ENSMUSG00000007892	16444.1	14825.1	0.14953	0.41713	1	FALSE
	ENSMUSG00000007908	5.65283	8.91798	-0.65774	0.44998	1	FALSE
	ENSMUSG00000007944	3.31982	5.89426	-0.82821	0.23152	1	FALSE
	ENSMUSG00000007946	11.2171	16.587	-0.56435	0.2966	1	FALSE
	ENSMUSG00000007950	135.616	176.186	-0.37757	0.04533	0.84601	FALSE
	ENSMUSG00000007987	625.492	500.145	0.32264	0.02901	0.74736	FALSE
	ENSMUSG00000007989	14.232	29.1234	-1.033	0.017753	0.64073	FALSE
	ENSMUSG00000008028	0.656533	0.142713	2.2017	0.6701	1	FALSE
	ENSMUSG00000008035	390.378	355.332	0.13571	0.36222	1	FALSE
	ENSMUSG00000008036	2332.77	1933.41	0.27089	0.05888	0.89939	FALSE
	ENSMUSG00000008090	325.961	291.119	0.16309	0.38361	1	FALSE
	ENSMUSG00000008129	3.4181	5.15637	-0.59316	0.41897	1	FALSE
	ENSMUSG00000008136	575.989	507.521	0.18257	0.20987	1	FALSE
	ENSMUSG00000008140	1820.3	1781.67	0.030947	0.75795	1	FALSE
	ENSMUSG00000008153	15.5743	32.8163	-1.0752	0.0090089	0.49275	FALSE
	ENSMUSG00000008167	254.574	220.677	0.20615	0.21006	1	FALSE
	ENSMUSG00000008193	280.354	351.087	-0.32458	0.70287	1	FALSE
	ENSMUSG00000008200	603.721	645.748	-0.09709	0.4977	1	FALSE
	ENSMUSG00000008206	235.804	284.431	-0.27049	0.111	1	FALSE
	ENSMUSG00000008226	181.27	194.929	-0.10481	0.54094	1	FALSE
	ENSMUSG00000008301	407.599	380.548	0.099072	0.61427	1	FALSE
	ENSMUSG00000008305	878.633	799.815	0.13559	0.43127	1	FALSE
	ENSMUSG00000008307	12.9364	11.6372	0.1527	0.82316	1	FALSE
	ENSMUSG00000008318	49.8326	44.2153	0.17254	0.8367	1	FALSE
	ENSMUSG00000008333	516.367	493.177	0.066292	0.74157	1	FALSE
	ENSMUSG00000008348	2497.78	2366.66	0.077795	0.57505	1	FALSE
	ENSMUSG00000008373	362.469	420.581	-0.21453	0.18917	1	FALSE
	ENSMUSG00000008384	1111.49	806.563	0.46264	0.056337	0.89168	FALSE
	ENSMUSG00000008393	1302.96	1376.89	-0.079612	0.58799	1	FALSE
	ENSMUSG00000008398	174.95	208.389	-0.25234	0.23378	1	FALSE
	ENSMUSG00000008429	741.024	697.528	0.087269	0.49965	1	FALSE
	ENSMUSG00000008435	329.71	347.598	-0.076226	0.6619	1	FALSE
	ENSMUSG00000008438	2.3852	1.42775	0.74036	0.58369	1	FALSE
	ENSMUSG00000008450	463.9	470.802	-0.021307	0.75731	1	FALSE
	ENSMUSG00000008461	8.80748	7.15189	0.3004	0.73318	1	FALSE
	ENSMUSG00000008475	9387.47	7954.98	0.23888	0.096298	1	FALSE
	ENSMUSG00000008482	0.411848	0.170039	1.2762	0.68967	1	FALSE
	ENSMUSG00000008489	1.80816	4.34311	-1.2642	0.17608	1	FALSE
	ENSMUSG00000008496	106.204	223.389	-1.0727	0.35507	1	FALSE
	ENSMUSG00000008540	5411.81	5156.97	0.069588	0.62425	1	FALSE
	ENSMUSG00000008575	748.507	783.045	-0.06508	0.67129	1	FALSE
	ENSMUSG00000008590	5.61382	14.1449	-1.3332	0.13874	1	FALSE
	ENSMUSG00000008601	1333.78	1294.14	0.043531	0.75711	1	FALSE
	ENSMUSG00000008604	801.641	870.988	-0.1197	0.45685	1	FALSE
	ENSMUSG00000008658	5.5573	10.2027	-0.87649	0.2552	1	FALSE
	ENSMUSG00000008668	9093.4	8492.23	0.098675	0.71612	1	FALSE
	ENSMUSG00000008682	10648.9	10097.2	0.076758	0.71671	1	FALSE
	ENSMUSG00000008683	4272.26	4075.07	0.068173	0.84963	1	FALSE
	ENSMUSG00000008690	1472.19	1421.78	0.050272	0.82934	1	FALSE
	ENSMUSG00000008730	1947.61	1996.43	-0.035716	0.90175	1	FALSE
	ENSMUSG00000008734	64.1547	91.8841	-0.51826	0.040262	0.81344	FALSE
	ENSMUSG00000008763	1538.84	1674.02	-0.12147	0.40852	1	FALSE
	ENSMUSG00000008822	86.6831	85.6498	0.0173	0.94735	1	FALSE
	ENSMUSG00000008843	1.09826	2.46827	-1.1683	0.60218	1	FALSE
	ENSMUSG00000008845	21.7804	57.7088	-1.4058	1.12e-05	0.018558	TRUE
	ENSMUSG00000008855	810.462	853.41	-0.074493	0.60399	1	FALSE
	ENSMUSG00000008859	1609.47	1430.52	0.17005	0.27335	1	FALSE
	ENSMUSG00000008892	2051.83	1890.63	0.11804	0.43545	1	FALSE
	ENSMUSG00000008932	4.14181	5.50706	-0.41102	0.5462	1	FALSE
	ENSMUSG00000008958	718.255	630.999	0.18686	0.23374	1	FALSE
	ENSMUSG00000008976	1000.02	944.939	0.081742	0.64468	1	FALSE
	ENSMUSG00000008999	121.734	127.73	-0.069369	0.71613	1	FALSE
	ENSMUSG00000009013	997.683	985.304	0.018013	0.8833	1	FALSE
	ENSMUSG00000009030	789.105	744.285	0.084363	0.5922	1	FALSE
	ENSMUSG00000009035	851.809	850.347	0.0024786	0.80061	1	FALSE
	ENSMUSG00000009073	1462.79	1533.21	-0.067835	0.69798	1	FALSE
	ENSMUSG00000009075	0.308311	1.04858	-1.766	0.43411	1	FALSE
	ENSMUSG00000009076	208.839	187.288	0.15714	0.33323	1	FALSE
	ENSMUSG00000009079	2539.83	2642.1	-0.056954	0.68108	1	FALSE
	ENSMUSG00000009090	2159.4	2051.23	0.074135	0.61527	1	FALSE
	ENSMUSG00000009092	104.805	117.154	-0.1607	0.41887	1	FALSE
	ENSMUSG00000009093	0.370706	0.167042	1.1501	0.92376	1	FALSE
	ENSMUSG00000009097	12.3769	11.5967	0.093932	0.80223	1	FALSE
	ENSMUSG00000009108	11.0042	10.0595	0.12951	0.93966	1	FALSE
	ENSMUSG00000009112	832.679	834.492	-0.0031381	0.93309	1	FALSE
	ENSMUSG00000009114	0.910263	1.42001	-0.64154	0.77009	1	FALSE
	ENSMUSG00000009115	0.60413	0.184338	1.7125	0.67092	1	FALSE
	ENSMUSG00000009145	1445.01	1247.81	0.21168	0.15817	1	FALSE
	ENSMUSG00000009185	16.2511	15.1443	0.10176	0.82473	1	FALSE
	ENSMUSG00000009207	155.492	164.28	-0.079313	0.70236	1	FALSE
	ENSMUSG00000009210	4.00096	4.16126	-0.056673	0.9968	1	FALSE
	ENSMUSG00000009214	1.29054	2.05912	-0.67405	0.66964	1	FALSE
	ENSMUSG00000009216	0.601533	2.33903	-1.9592	0.30309	1	FALSE
	ENSMUSG00000009246	188.806	188.744	0.00047855	0.8874	1	FALSE
	ENSMUSG00000009248	28.4312	39.9117	-0.48933	0.22328	1	FALSE
	ENSMUSG00000009281	206.223	251.037	-0.2837	0.098415	1	FALSE
	ENSMUSG00000009291	6284.57	5443.88	0.20718	0.15566	1	FALSE
	ENSMUSG00000009292	75.2174	72.7498	0.048123	0.99851	1	FALSE
	ENSMUSG00000009293	476.473	456.903	0.060507	0.66865	1	FALSE
	ENSMUSG00000009356	0.507989	0.784109	-0.62626	0.82677	1	FALSE
	ENSMUSG00000009376	964.329	1028.25	-0.092595	0.61497	1	FALSE
	ENSMUSG00000009378	29.2733	35.2864	-0.26952	0.27591	1	FALSE
	ENSMUSG00000009394	49.8946	79.1877	-0.66639	0.12933	1	FALSE
	ENSMUSG00000009406	62.9196	88.7432	-0.49613	0.018478	0.64625	FALSE
	ENSMUSG00000009418	165.923	252.371	-0.60503	0.0011302	0.22924	FALSE
	ENSMUSG00000009470	2052.1	2048.18	0.002758	0.93206	1	FALSE
	ENSMUSG00000009487	1.7022	1.10825	0.61912	0.79035	1	FALSE
	ENSMUSG00000009535	329.283	352.066	-0.096517	0.5363	1	FALSE
	ENSMUSG00000009545	783.796	784.58	-0.0014435	0.94072	1	FALSE
	ENSMUSG00000009549	930.387	837.352	0.152	0.30217	1	FALSE
	ENSMUSG00000009551	1.35131	1.13483	0.25188	0.93244	1	FALSE
	ENSMUSG00000009555	1090.31	999.299	0.12576	0.42421	1	FALSE
	ENSMUSG00000009563	783.706	627.054	0.32172	0.033051	0.7682	FALSE
	ENSMUSG00000009566	153.382	161.889	-0.077877	0.6569	1	FALSE
	ENSMUSG00000009569	550.672	603.394	-0.13191	0.44394	1	FALSE
	ENSMUSG00000009575	1043.82	1263.84	-0.27594	0.085063	0.97847	FALSE
	ENSMUSG00000009585	401.113	450.155	-0.16642	0.67804	1	FALSE
	ENSMUSG00000009588	1.19069	0.257745	2.2078	0.39513	1	FALSE
	ENSMUSG00000009614	136.59	139.706	-0.032536	0.8335	1	FALSE
	ENSMUSG00000009621	2215.59	1831.74	0.27448	0.079262	0.97341	FALSE
	ENSMUSG00000009628	2.06407	3.45831	-0.74458	0.42346	1	FALSE
	ENSMUSG00000009630	1570.6	1453.05	0.11223	0.43011	1	FALSE
	ENSMUSG00000009633	71.7155	70.9315	0.015859	0.88999	1	FALSE
	ENSMUSG00000009640	292.399	289.578	0.013988	0.91315	1	FALSE
	ENSMUSG00000009646	2388.42	1981.73	0.2693	0.048363	0.85878	FALSE
	ENSMUSG00000009647	4330.14	3937.1	0.13728	0.34359	1	FALSE
	ENSMUSG00000009654	13.3885	7.75192	0.78836	0.085489	0.98059	FALSE
	ENSMUSG00000009670	0.411848	0.387004	0.089763	1	1	FALSE
	ENSMUSG00000009681	1850.5	1560.82	0.24561	0.091101	0.99896	FALSE
	ENSMUSG00000009687	211.981	185.411	0.19321	0.35724	1	FALSE
	ENSMUSG00000009731	10.7007	15.3218	-0.51788	0.22913	1	FALSE
	ENSMUSG00000009733	112.236	115.809	-0.045215	0.88113	1	FALSE
	ENSMUSG00000009739	104.118	139.454	-0.42156	0.028993	0.74736	FALSE
	ENSMUSG00000009741	1308.06	1222.94	0.097074	0.55849	1	FALSE
	ENSMUSG00000009772	2627.97	2300.14	0.19223	0.24544	1	FALSE
	ENSMUSG00000009828	2289.79	2222.6	0.042968	0.71764	1	FALSE
	ENSMUSG00000009863	4980.04	4348.97	0.19548	0.19608	1	FALSE
	ENSMUSG00000009876	18.9253	16.1743	0.22661	0.41684	1	FALSE
	ENSMUSG00000009894	259.61	279.649	-0.10727	0.6621	1	FALSE
	ENSMUSG00000009905	568.198	536.093	0.083911	0.60319	1	FALSE
	ENSMUSG00000009907	4420.82	3792.5	0.22116	0.14145	1	FALSE
	ENSMUSG00000009927	5283.31	4849.55	0.12359	0.56458	1	FALSE
	ENSMUSG00000009941	0.188836	0.502035	-1.4107	0.69885	1	FALSE
	ENSMUSG00000009995	781.662	721.734	0.11508	0.42333	1	FALSE
	ENSMUSG00000010021	12.9948	14.9288	-0.20016	0.65544	1	FALSE
	ENSMUSG00000010025	4217.22	4171.56	0.015708	0.90803	1	FALSE
	ENSMUSG00000010044	1.84421	0.988187	0.90015	0.38848	1	FALSE
	ENSMUSG00000010045	818.822	744.234	0.13779	0.35478	1	FALSE
	ENSMUSG00000010047	1583.16	1339.78	0.24081	0.10068	1	FALSE
	ENSMUSG00000010048	581.426	616.131	-0.08364	0.5595	1	FALSE
	ENSMUSG00000010051	14.1083	18.0491	-0.35538	0.36792	1	FALSE
	ENSMUSG00000010054	378.466	322.924	0.22897	0.1774	1	FALSE
	ENSMUSG00000010057	229.021	201.898	0.18185	0.26881	1	FALSE
	ENSMUSG00000010064	30.3625	20.3215	0.57929	0.12222	1	FALSE
	ENSMUSG00000010066	28.7316	38.1031	-0.40727	0.095828	1	FALSE
	ENSMUSG00000010067	351.628	271.397	0.37365	0.037261	0.80129	FALSE
	ENSMUSG00000010080	30.5913	35.7656	-0.22545	0.29843	1	FALSE
	ENSMUSG00000010086	8.88823	14.6261	-0.71858	0.28271	1	FALSE
	ENSMUSG00000010095	6141.97	5269.08	0.22115	0.11153	1	FALSE
	ENSMUSG00000010097	1468.06	1411.4	0.056783	0.78403	1	FALSE
	ENSMUSG00000010110	1323.39	1186.58	0.15743	0.32516	1	FALSE
	ENSMUSG00000010122	460.67	369.915	0.31654	0.15748	1	FALSE
	ENSMUSG00000010142	136.319	186.486	-0.45208	0.4594	1	FALSE
	ENSMUSG00000010154	746.49	631.141	0.24216	0.1058	1	FALSE
	ENSMUSG00000010175	50.7944	58.0004	-0.19139	0.42611	1	FALSE
	ENSMUSG00000010277	4182.73	4737.86	-0.17979	0.23722	1	FALSE
	ENSMUSG00000010290	282.579	287.111	-0.022951	0.9144	1	FALSE
	ENSMUSG00000010307	2351.18	2141.29	0.1349	0.45882	1	FALSE
	ENSMUSG00000010311	107.773	138.87	-0.36574	0.47875	1	FALSE
	ENSMUSG00000010342	9.11954	7.93721	0.20033	0.82028	1	FALSE
	ENSMUSG00000010358	1487.84	1199.15	0.31121	0.053759	0.88002	FALSE
	ENSMUSG00000010362	256.373	253.682	0.01522	0.97984	1	FALSE
	ENSMUSG00000010376	1701.61	1514.8	0.16778	0.27274	1	FALSE
	ENSMUSG00000010392	1517.76	1421.56	0.09447	0.51254	1	FALSE
	ENSMUSG00000010406	802.498	752.53	0.09275	0.5974	1	FALSE
	ENSMUSG00000010453	1384.38	1302.01	0.088498	0.5611	1	FALSE
	ENSMUSG00000010461	1.4964	2.74381	-0.87468	0.44936	1	FALSE
	ENSMUSG00000010476	11.406	20.08	-0.81597	0.02681	0.73819	FALSE
	ENSMUSG00000010492	5.70025	3.86713	0.55976	0.48952	1	FALSE
	ENSMUSG00000010505	12.2225	13.8897	-0.18447	0.60191	1	FALSE
	ENSMUSG00000010517	710.892	719.364	-0.017093	0.83897	1	FALSE
	ENSMUSG00000010529	3.07416	3.8249	-0.31523	0.75594	1	FALSE
	ENSMUSG00000010538	5.15138	4.15533	0.31	0.82532	1	FALSE
	ENSMUSG00000010554	247.884	260.115	-0.069486	0.58157	1	FALSE
	ENSMUSG00000010592	6.13856	4.60086	0.416	0.5281	1	FALSE
	ENSMUSG00000010601	1902.32	1582	0.26601	0.070744	0.94835	FALSE
	ENSMUSG00000010607	191.799	198.824	-0.051898	0.7161	1	FALSE
	ENSMUSG00000010608	1525.18	1531.9	-0.0063451	0.88042	1	FALSE
	ENSMUSG00000010609	258.156	267.77	-0.05275	0.78095	1	FALSE
	ENSMUSG00000010651	174.685	218.674	-0.32403	0.20977	1	FALSE
	ENSMUSG00000010660	1427.48	1075.24	0.40881	0.059251	0.9009	FALSE
	ENSMUSG00000010663	278.316	365.518	-0.39322	0.02872	0.7462	FALSE
	ENSMUSG00000010721	280.647	265.885	0.077957	0.62787	1	FALSE
	ENSMUSG00000010751	15.0744	17.8572	-0.24441	0.59046	1	FALSE
	ENSMUSG00000010755	353.804	394.881	-0.15847	0.2987	1	FALSE
	ENSMUSG00000010760	7.82489	11.0212	-0.49414	0.31386	1	FALSE
	ENSMUSG00000010796	8.39509	4.67289	0.84523	0.26648	1	FALSE
	ENSMUSG00000010797	3.03144	4.821	-0.66933	0.29566	1	FALSE
	ENSMUSG00000010803	1.53416	1.28083	0.26037	0.81517	1	FALSE
	ENSMUSG00000010825	2.2509	2.16145	0.058498	1	1	FALSE
	ENSMUSG00000010830	139.71	145.528	-0.058865	0.81521	1	FALSE
	ENSMUSG00000010911	66.7941	73.0055	-0.12828	0.59396	1	FALSE
	ENSMUSG00000010914	395.527	371.887	0.088914	0.54396	1	FALSE
	ENSMUSG00000010936	428.115	429.002	-0.0029864	0.99401	1	FALSE
	ENSMUSG00000011008	391.213	387.952	0.012078	1	1	FALSE
	ENSMUSG00000011034	59008.6	47032.8	0.32726	0.019249	0.65231	FALSE
	ENSMUSG00000011052	0.308311	0.142713	1.1113	0.92148	1	FALSE
	ENSMUSG00000011096	869.628	846.425	0.039016	0.79133	1	FALSE
	ENSMUSG00000011114	1784.25	1622.15	0.1374	0.32982	1	FALSE
	ENSMUSG00000011148	21.2602	23.7508	-0.15982	0.6955	1	FALSE
	ENSMUSG00000011154	0.137283	0.142713	-0.05597	1	1	FALSE
	ENSMUSG00000011158	463.298	449.762	0.042781	0.7615	1	FALSE
	ENSMUSG00000011171	23.5199	25.4798	-0.11547	0.63863	1	FALSE
	ENSMUSG00000011179	2259.68	2170.98	0.057772	0.74989	1	FALSE
	ENSMUSG00000011254	103.023	114.459	-0.15186	0.44429	1	FALSE
	ENSMUSG00000011256	251.449	293.134	-0.2213	0.32084	1	FALSE
	ENSMUSG00000011257	1085.78	1306.37	-0.26684	0.073357	0.9574	FALSE
	ENSMUSG00000011263	232.872	212.985	0.12879	0.46682	1	FALSE
	ENSMUSG00000011267	13.0744	13.9335	-0.091816	0.85927	1	FALSE
	ENSMUSG00000011305	4.17339	4.62665	-0.14875	0.88885	1	FALSE
	ENSMUSG00000011306	603.693	601.334	0.0056493	0.88857	1	FALSE
	ENSMUSG00000011382	46.0424	69.8382	-0.60105	0.020926	0.67545	FALSE
	ENSMUSG00000011427	182.995	179.153	0.030611	0.90072	1	FALSE
	ENSMUSG00000011463	3.15346	123.618	-5.2928	0.19171	1	FALSE
	ENSMUSG00000011589	28.7662	26.2428	0.13245	0.62665	1	FALSE
	ENSMUSG00000011658	66.2517	73.7497	-0.15468	0.49245	1	FALSE
	ENSMUSG00000011751	11.1098	11.1753	-0.0084821	0.90037	1	FALSE
	ENSMUSG00000011752	2001.32	1991.34	0.0072068	0.97698	1	FALSE
	ENSMUSG00000011831	424.491	465.064	-0.1317	0.44814	1	FALSE
	ENSMUSG00000011832	118.796	112.262	0.081623	0.67253	1	FALSE
	ENSMUSG00000011837	212.418	205.786	0.045762	0.71927	1	FALSE
	ENSMUSG00000011877	2191.55	1911.49	0.19725	0.17572	1	FALSE
	ENSMUSG00000011884	3610.78	3010.95	0.26209	0.067925	0.93682	FALSE
	ENSMUSG00000011958	435.96	478.724	-0.135	0.47475	1	FALSE
	ENSMUSG00000011960	808.533	802.656	0.010526	0.86038	1	FALSE
	ENSMUSG00000012017	167.148	204.716	-0.2925	0.11786	1	FALSE
	ENSMUSG00000012076	108.495	114.244	-0.074488	0.7186	1	FALSE
	ENSMUSG00000012114	1396.44	1336.04	0.063794	0.64217	1	FALSE
	ENSMUSG00000012117	580.917	618.928	-0.091439	0.62148	1	FALSE
	ENSMUSG00000012123	1748.85	1392.17	0.32908	0.027208	0.7408	FALSE
	ENSMUSG00000012126	16.4689	23.8635	-0.53506	0.27359	1	FALSE
	ENSMUSG00000012187	1.63918	1.25277	0.38786	0.94591	1	FALSE
	ENSMUSG00000012211	0.466848	0.142713	1.7098	0.92612	1	FALSE
	ENSMUSG00000012296	1141.31	858.159	0.41138	0.007388	0.45777	FALSE
	ENSMUSG00000012350	2239.77	2314.58	-0.0474	0.77578	1	FALSE
	ENSMUSG00000012396	0.137283	0.449116	-1.7099	0.86629	1	FALSE
	ENSMUSG00000012405	5835.95	5551.8	0.072011	0.82035	1	FALSE
	ENSMUSG00000012422	1546.92	1407.59	0.13617	0.37443	1	FALSE
	ENSMUSG00000012428	38.0762	99.3519	-1.3837	2.11e-05	0.025675	TRUE
	ENSMUSG00000012429	228.932	216.695	0.079253	0.64339	1	FALSE
	ENSMUSG00000012443	51.6097	87.2286	-0.75716	0.37719	1	FALSE
	ENSMUSG00000012483	299.884	294.169	0.02776	0.95427	1	FALSE
	ENSMUSG00000012519	339.42	304.394	0.15713	0.35889	1	FALSE
	ENSMUSG00000012520	39.7565	75.5931	-0.92707	0.139	1	FALSE
	ENSMUSG00000012535	814.651	844.329	-0.051622	0.63911	1	FALSE
	ENSMUSG00000012609	184.723	199.036	-0.10767	0.53701	1	FALSE
	ENSMUSG00000012640	252.057	252.869	-0.0046413	0.98477	1	FALSE
	ENSMUSG00000012705	102.342	190.713	-0.898	0.034479	0.7852	FALSE
	ENSMUSG00000012819	22.8118	24.2648	-0.089085	0.85039	1	FALSE
	ENSMUSG00000012848	9321.15	8667.49	0.10489	0.66299	1	FALSE
	ENSMUSG00000012889	77.0069	71.3113	0.11086	0.88258	1	FALSE
	ENSMUSG00000013033	193.195	281.085	-0.54095	0.020887	0.67545	FALSE
	ENSMUSG00000013076	170.596	285.039	-0.74058	0.0010332	0.22052	FALSE
	ENSMUSG00000013083	8.54763	8.04157	0.088047	1	1	FALSE
	ENSMUSG00000013089	54.9629	81.3482	-0.56565	0.011349	0.55693	FALSE
	ENSMUSG00000013091	15.9004	15.9018	-0.00012605	0.9475	1	FALSE
	ENSMUSG00000013150	281.419	262.297	0.10152	0.53447	1	FALSE
	ENSMUSG00000013155	36.5069	34.5607	0.079037	0.84298	1	FALSE
	ENSMUSG00000013158	0.353018	0.543171	-0.62167	0.92306	1	FALSE
	ENSMUSG00000013160	1509.43	1318.54	0.19507	0.16497	1	FALSE
	ENSMUSG00000013236	248.754	361.393	-0.53885	0.0034203	0.32837	FALSE
	ENSMUSG00000013275	157.832	205.329	-0.37955	0.12811	1	FALSE
	ENSMUSG00000013338	14.9494	15.8411	-0.08358	0.82504	1	FALSE
	ENSMUSG00000013367	15.4568	26.3342	-0.7687	0.33605	1	FALSE
	ENSMUSG00000013415	0.924371	1.19116	-0.36582	0.89134	1	FALSE
	ENSMUSG00000013418	5295.02	5219.05	0.020849	0.87102	1	FALSE
	ENSMUSG00000013419	109.996	178.09	-0.69516	0.022472	0.69482	FALSE
	ENSMUSG00000013465	1413.94	1310.94	0.10912	0.45845	1	FALSE
	ENSMUSG00000013483	272.081	292.514	-0.10447	0.8901	1	FALSE
	ENSMUSG00000013495	210.627	236.7	-0.16837	0.38109	1	FALSE
	ENSMUSG00000013523	721.991	684.376	0.077192	0.56501	1	FALSE
	ENSMUSG00000013562	1.11377	1.99861	-0.84355	0.58939	1	FALSE
	ENSMUSG00000013584	118.909	170.275	-0.51801	0.020036	0.66694	FALSE
	ENSMUSG00000013593	5057.63	4692	0.10826	0.47331	1	FALSE
	ENSMUSG00000013611	8.69857	6.25969	0.47469	0.35091	1	FALSE
	ENSMUSG00000013622	719.772	611.719	0.23467	0.15492	1	FALSE
	ENSMUSG00000013629	256.031	330.83	-0.36977	0.19838	1	FALSE
	ENSMUSG00000013643	43644	37351.6	0.22461	0.18668	1	FALSE
	ENSMUSG00000013646	645.739	676.899	-0.067989	0.71742	1	FALSE
	ENSMUSG00000013653	432.905	385.36	0.16785	0.4252	1	FALSE
	ENSMUSG00000013662	1815.65	1729.57	0.07007	0.706	1	FALSE
	ENSMUSG00000013663	2481.61	2631.99	-0.084874	0.56389	1	FALSE
	ENSMUSG00000013698	342.576	459.617	-0.42401	0.01428	0.6102	FALSE
	ENSMUSG00000013701	582.299	604.821	-0.05475	0.69556	1	FALSE
	ENSMUSG00000013707	507.413	403.182	0.33173	0.053597	0.88002	FALSE
	ENSMUSG00000013736	606.068	556.005	0.12438	0.53658	1	FALSE
	ENSMUSG00000013766	2.07702	0.60284	1.7847	0.49622	1	FALSE
	ENSMUSG00000013787	3168.13	2860.55	0.14734	0.33879	1	FALSE
	ENSMUSG00000013822	850.503	764.556	0.1537	0.32562	1	FALSE
	ENSMUSG00000013833	509.281	510.522	-0.0035119	0.94747	1	FALSE
	ENSMUSG00000013846	223.451	272.682	-0.28726	0.36178	1	FALSE
	ENSMUSG00000013858	2129.58	1984.19	0.10201	0.50521	1	FALSE
	ENSMUSG00000013878	431.033	415.793	0.05193	0.78126	1	FALSE
	ENSMUSG00000013921	65.1489	110.327	-0.75997	0.057451	0.89218	FALSE
	ENSMUSG00000013928	0.968228	1.11817	-0.20772	0.89314	1	FALSE
	ENSMUSG00000013973	26.5457	31.1863	-0.23243	0.35793	1	FALSE
	ENSMUSG00000013974	10.3701	10.5855	-0.029661	0.82666	1	FALSE
	ENSMUSG00000013997	802.534	768.504	0.062511	0.61292	1	FALSE
	ENSMUSG00000014030	163.715	374.564	-1.194	0.44495	1	FALSE
	ENSMUSG00000014039	174.636	173.671	0.0079868	0.87792	1	FALSE
	ENSMUSG00000014074	398.282	413.014	-0.052401	0.61424	1	FALSE
	ENSMUSG00000014075	79.4615	71.3254	0.15584	0.53781	1	FALSE
	ENSMUSG00000014077	7344.28	6161.36	0.25337	0.086725	0.98751	FALSE
	ENSMUSG00000014158	50.0519	46.2248	0.11476	0.57347	1	FALSE
	ENSMUSG00000014164	15.7717	20.9941	-0.41265	0.21524	1	FALSE
	ENSMUSG00000014177	652.346	638.441	0.031083	0.84914	1	FALSE
	ENSMUSG00000014195	2361.34	2056.73	0.19926	0.20263	1	FALSE
	ENSMUSG00000014198	4.19651	4.66671	-0.15322	0.92064	1	FALSE
	ENSMUSG00000014226	697.179	700.423	-0.0066984	0.90495	1	FALSE
	ENSMUSG00000014232	75.998	69.8962	0.12075	0.57268	1	FALSE
	ENSMUSG00000014243	188.473	159.75	0.23854	0.1986	1	FALSE
	ENSMUSG00000014245	149.495	172.278	-0.20464	0.27905	1	FALSE
	ENSMUSG00000014294	1704.38	1424.58	0.25871	0.095453	1	FALSE
	ENSMUSG00000014301	196.667	172.615	0.1882	0.29927	1	FALSE
	ENSMUSG00000014303	82.9131	98.0633	-0.24211	0.27109	1	FALSE
	ENSMUSG00000014313	5273.17	4231.52	0.3175	0.031765	0.76129	FALSE
	ENSMUSG00000014329	60.5222	93.0068	-0.61987	0.03983	0.81171	FALSE
	ENSMUSG00000014349	2662.63	2469.08	0.10888	0.44665	1	FALSE
	ENSMUSG00000014351	353.255	273.355	0.36994	0.080314	0.97431	FALSE
	ENSMUSG00000014353	2332.24	2053.54	0.1836	0.16116	1	FALSE
	ENSMUSG00000014355	1277.89	1430.7	-0.16296	0.27092	1	FALSE
	ENSMUSG00000014361	2347.15	1915.9	0.29288	0.11244	1	FALSE
	ENSMUSG00000014402	1445.94	1287.83	0.16707	0.23406	1	FALSE
	ENSMUSG00000014418	1373.77	1173.4	0.22744	0.13109	1	FALSE
	ENSMUSG00000014426	753.456	764.527	-0.021044	0.94508	1	FALSE
	ENSMUSG00000014444	166.748	241.646	-0.53523	0.084405	0.97561	FALSE
	ENSMUSG00000014453	89.9103	128.484	-0.51503	0.65839	1	FALSE
	ENSMUSG00000014470	516.95	443.802	0.22011	0.18328	1	FALSE
	ENSMUSG00000014496	996.407	1015.79	-0.027795	0.82979	1	FALSE
	ENSMUSG00000014498	719.444	804.465	-0.16115	0.28857	1	FALSE
	ENSMUSG00000014503	285.634	255.531	0.16067	0.28651	1	FALSE
	ENSMUSG00000014504	552.868	522.024	0.08282	0.5982	1	FALSE
	ENSMUSG00000014543	8.39969	8.74663	-0.05839	0.98818	1	FALSE
	ENSMUSG00000014547	279.241	270.98	0.043324	0.81921	1	FALSE
	ENSMUSG00000014550	672.114	651.193	0.045622	0.84392	1	FALSE
	ENSMUSG00000014551	430.482	412.255	0.062414	0.71254	1	FALSE
	ENSMUSG00000014554	207.339	218.329	-0.074512	0.67798	1	FALSE
	ENSMUSG00000014592	110.907	136.902	-0.30379	0.11927	1	FALSE
	ENSMUSG00000014599	213.477	249.114	-0.22272	0.16807	1	FALSE
	ENSMUSG00000014601	842.486	805.493	0.06478	0.6672	1	FALSE
	ENSMUSG00000014602	56.4506	119.839	-1.086	0.012266	0.56971	FALSE
	ENSMUSG00000014606	2322.32	2071.77	0.1647	0.25624	1	FALSE
	ENSMUSG00000014609	0.937214	0.98183	-0.067095	1	1	FALSE
	ENSMUSG00000014633	190.067	169.852	0.16223	0.38099	1	FALSE
	ENSMUSG00000014668	1051.3	934.85	0.16936	0.26481	1	FALSE
	ENSMUSG00000014686	1.61338	3.75395	-1.2183	0.29051	1	FALSE
	ENSMUSG00000014704	7.19802	6.17412	0.22137	0.80925	1	FALSE
	ENSMUSG00000014725	0.456555	0.184338	1.3084	0.68361	1	FALSE
	ENSMUSG00000014747	0.668175	3.05649	-2.1936	0.064475	0.91967	FALSE
	ENSMUSG00000014748	2045.92	1876.05	0.12505	0.37987	1	FALSE
	ENSMUSG00000014763	569.261	554.867	0.036949	0.84378	1	FALSE
	ENSMUSG00000014767	307.546	284.21	0.11385	0.53504	1	FALSE
	ENSMUSG00000014769	2696.75	2536.48	0.088392	0.5475	1	FALSE
	ENSMUSG00000014773	513.508	502.944	0.029986	0.73639	1	FALSE
	ENSMUSG00000014776	16.0306	19.7004	-0.2974	0.48309	1	FALSE
	ENSMUSG00000014778	274.955	285.2	-0.052778	0.82355	1	FALSE
	ENSMUSG00000014782	2.31129	3.3096	-0.51796	0.61019	1	FALSE
	ENSMUSG00000014786	30.8904	40.4839	-0.39019	0.11024	1	FALSE
	ENSMUSG00000014791	1251.56	1079.62	0.2132	0.13411	1	FALSE
	ENSMUSG00000014813	24.3836	18.3339	0.4114	0.19181	1	FALSE
	ENSMUSG00000014837	11.9303	16.5879	-0.47551	0.28545	1	FALSE
	ENSMUSG00000014846	320.11	406.67	-0.34529	0.24744	1	FALSE
	ENSMUSG00000014850	237.164	250.685	-0.079989	0.56905	1	FALSE
	ENSMUSG00000014852	12.7187	14.1447	-0.15332	0.61887	1	FALSE
	ENSMUSG00000014856	777.696	701.157	0.14947	0.31026	1	FALSE
	ENSMUSG00000014859	1091.38	1059.52	0.042754	0.75312	1	FALSE
	ENSMUSG00000014867	8013.92	7297.71	0.13506	0.31947	1	FALSE
	ENSMUSG00000014873	126.509	129.656	-0.035447	0.78703	1	FALSE
	ENSMUSG00000014905	1595.3	1171.92	0.44496	0.0044452	0.36952	FALSE
	ENSMUSG00000014907	70.1215	81.143	-0.21061	0.30952	1	FALSE
	ENSMUSG00000014932	1303.96	1258.17	0.051579	0.74156	1	FALSE
	ENSMUSG00000014956	5241.57	5381.76	-0.03808	0.98591	1	FALSE
	ENSMUSG00000014959	1894.8	1808.15	0.067534	0.49511	1	FALSE
	ENSMUSG00000014980	77.2007	80.1945	-0.05489	0.67584	1	FALSE
	ENSMUSG00000015002	2340.92	2159.97	0.11607	0.42201	1	FALSE
	ENSMUSG00000015013	607.089	503.372	0.27028	0.084552	0.97561	FALSE
	ENSMUSG00000015016	656.862	621.179	0.080581	0.56312	1	FALSE
	ENSMUSG00000015023	454.552	468.599	-0.043907	0.78563	1	FALSE
	ENSMUSG00000015027	446.025	420.568	0.084785	0.50854	1	FALSE
	ENSMUSG00000015053	35.0892	31.6655	0.14812	0.52101	1	FALSE
	ENSMUSG00000015083	19.5779	26.2978	-0.42572	0.13994	1	FALSE
	ENSMUSG00000015085	333.456	289.7	0.20294	0.16945	1	FALSE
	ENSMUSG00000015087	1081.76	1100.23	-0.024434	0.82488	1	FALSE
	ENSMUSG00000015090	1.10406	0.720056	0.61664	0.70014	1	FALSE
	ENSMUSG00000015092	7452.88	5884.78	0.34081	0.016148	0.62977	FALSE
	ENSMUSG00000015093	9.58186	9.81452	-0.034612	0.95813	1	FALSE
	ENSMUSG00000015094	985.823	938.557	0.070884	0.56998	1	FALSE
	ENSMUSG00000015095	695.366	703.283	-0.016333	1	1	FALSE
	ENSMUSG00000015112	540.572	509.576	0.085189	0.64508	1	FALSE
	ENSMUSG00000015120	2031.85	2055.9	-0.016974	0.91325	1	FALSE
	ENSMUSG00000015126	141.04	130.061	0.11691	0.52196	1	FALSE
	ENSMUSG00000015127	133.875	148.628	-0.15082	0.34719	1	FALSE
	ENSMUSG00000015133	455.65	495.937	-0.12223	0.37281	1	FALSE
	ENSMUSG00000015134	437.403	465.646	-0.090269	0.49899	1	FALSE
	ENSMUSG00000015143	867.389	1199.72	-0.46794	0.0057482	0.41503	FALSE
	ENSMUSG00000015149	962.949	889.422	0.11459	0.45733	1	FALSE
	ENSMUSG00000015165	3774.1	3967.22	-0.071996	0.63601	1	FALSE
	ENSMUSG00000015176	491.551	573.238	-0.22179	0.16054	1	FALSE
	ENSMUSG00000015189	274.642	323.921	-0.23809	0.18126	1	FALSE
	ENSMUSG00000015202	586.088	557.461	0.072245	0.58577	1	FALSE
	ENSMUSG00000015214	511.216	537.169	-0.071445	0.6589	1	FALSE
	ENSMUSG00000015217	595.986	625.917	-0.070692	0.63477	1	FALSE
	ENSMUSG00000015222	32.639	46.2444	-0.50268	0.19744	1	FALSE
	ENSMUSG00000015224	76.2125	76.4374	-0.0042515	0.92624	1	FALSE
	ENSMUSG00000015243	1668.66	1903	-0.18959	0.4842	1	FALSE
	ENSMUSG00000015247	2068.18	1771	0.2238	0.11456	1	FALSE
	ENSMUSG00000015289	231.844	206.003	0.17049	0.36114	1	FALSE
	ENSMUSG00000015290	882.114	846.171	0.060016	0.66837	1	FALSE
	ENSMUSG00000015291	1784.92	1694.98	0.074593	0.49401	1	FALSE
	ENSMUSG00000015305	1366.71	1290.1	0.083228	0.5995	1	FALSE
	ENSMUSG00000015312	428.923	374.05	0.19749	0.33912	1	FALSE
	ENSMUSG00000015314	49.5491	74.8929	-0.59597	0.57249	1	FALSE
	ENSMUSG00000015316	18.7647	24.3394	-0.37527	0.6172	1	FALSE
	ENSMUSG00000015335	533.208	436.989	0.2871	0.054985	0.88883	FALSE
	ENSMUSG00000015337	211.205	192.52	0.13363	0.39872	1	FALSE
	ENSMUSG00000015340	368.145	491.082	-0.41569	0.35141	1	FALSE
	ENSMUSG00000015341	793.041	775.326	0.032593	0.78034	1	FALSE
	ENSMUSG00000015342	1042.98	877.985	0.24844	0.12132	1	FALSE
	ENSMUSG00000015354	5.57952	10.1062	-0.85703	0.082481	0.9746	FALSE
	ENSMUSG00000015355	140.311	122.112	0.20043	0.72565	1	FALSE
	ENSMUSG00000015357	1156.43	1107.02	0.063001	0.65679	1	FALSE
	ENSMUSG00000015363	2060.12	1901.39	0.11567	0.39493	1	FALSE
	ENSMUSG00000015377	90.4298	111.192	-0.29818	0.14471	1	FALSE
	ENSMUSG00000015396	157.179	221.287	-0.49351	0.50726	1	FALSE
	ENSMUSG00000015401	5.25659	3.98839	0.39832	0.60984	1	FALSE
	ENSMUSG00000015405	52560.1	42047.9	0.32194	0.029041	0.74752	FALSE
	ENSMUSG00000015437	972.272	834.516	0.22042	0.25974	1	FALSE
	ENSMUSG00000015451	10.7641	9.01405	0.25599	0.57372	1	FALSE
	ENSMUSG00000015452	19.5074	19.8354	-0.024054	0.8472	1	FALSE
	ENSMUSG00000015461	977.556	956.137	0.031963	0.78342	1	FALSE
	ENSMUSG00000015467	6.44408	8.03764	-0.3188	0.62947	1	FALSE
	ENSMUSG00000015468	122.8	132.407	-0.10867	0.75196	1	FALSE
	ENSMUSG00000015474	189.52	169.86	0.158	0.37594	1	FALSE
	ENSMUSG00000015476	67.2792	72.7513	-0.11281	0.63286	1	FALSE
	ENSMUSG00000015478	1166.89	1076.99	0.11566	0.42607	1	FALSE
	ENSMUSG00000015484	8.05805	18.4388	-1.1942	0.057992	0.89382	FALSE
	ENSMUSG00000015488	757.607	737.62	0.038573	0.80576	1	FALSE
	ENSMUSG00000015501	455.175	517.66	-0.18558	0.35419	1	FALSE
	ENSMUSG00000015522	1049.53	1022.58	0.037531	0.8116	1	FALSE
	ENSMUSG00000015533	605.846	617.369	-0.027183	0.86632	1	FALSE
	ENSMUSG00000015536	3055.35	2444.06	0.32206	0.029747	0.75518	FALSE
	ENSMUSG00000015542	324.832	294.044	0.14366	0.31353	1	FALSE
	ENSMUSG00000015568	443.122	1373.63	-1.6322	0.0034829	0.32851	FALSE
	ENSMUSG00000015575	2145.26	1864.14	0.20264	0.17725	1	FALSE
	ENSMUSG00000015597	220.671	263.296	-0.25479	0.49993	1	FALSE
	ENSMUSG00000015599	3.54751	15.9564	-2.1693	0.00074633	0.19705	FALSE
	ENSMUSG00000015605	1540.21	1516.86	0.022036	0.82122	1	FALSE
	ENSMUSG00000015619	21.5037	20.4144	0.074998	1	1	FALSE
	ENSMUSG00000015627	2163.03	2011.65	0.10468	0.50138	1	FALSE
	ENSMUSG00000015647	565.69	603.709	-0.09384	0.67378	1	FALSE
	ENSMUSG00000015652	45.3211	42.9096	0.078882	0.6369	1	FALSE
	ENSMUSG00000015653	137.97	169.784	-0.29935	0.10775	1	FALSE
	ENSMUSG00000015656	16116.8	16487.7	-0.03282	0.73039	1	FALSE
	ENSMUSG00000015659	75.6007	75.1861	0.0079333	0.93546	1	FALSE
	ENSMUSG00000015668	478.273	405.195	0.23922	0.12705	1	FALSE
	ENSMUSG00000015671	2214.21	1940	0.19073	0.22426	1	FALSE
	ENSMUSG00000015672	428.682	404.042	0.085402	0.56397	1	FALSE
	ENSMUSG00000015697	437.511	455.505	-0.05815	0.73982	1	FALSE
	ENSMUSG00000015702	8.03125	11.9542	-0.57382	0.26406	1	FALSE
	ENSMUSG00000015709	116.124	92.9941	0.32045	0.10156	1	FALSE
	ENSMUSG00000015711	740.304	670.751	0.14234	0.36696	1	FALSE
	ENSMUSG00000015714	2682.41	2393.71	0.16428	0.26893	1	FALSE
	ENSMUSG00000015733	4522.68	4148.92	0.12444	0.40531	1	FALSE
	ENSMUSG00000015745	294.229	363.689	-0.30577	0.1609	1	FALSE
	ENSMUSG00000015747	276.573	285.259	-0.044615	0.7323	1	FALSE
	ENSMUSG00000015748	420.491	380.159	0.14547	0.40591	1	FALSE
	ENSMUSG00000015749	1330.33	1446.76	-0.12104	0.34978	1	FALSE
	ENSMUSG00000015750	3470.15	3198.55	0.11758	0.51734	1	FALSE
	ENSMUSG00000015755	1969.35	2020.27	-0.03683	0.86925	1	FALSE
	ENSMUSG00000015757	457.58	450.797	0.021544	0.97838	1	FALSE
	ENSMUSG00000015759	1175.98	1057.49	0.15322	0.27814	1	FALSE
	ENSMUSG00000015766	7909.97	6603.45	0.26045	0.067993	0.9369	FALSE
	ENSMUSG00000015776	506.606	504.623	0.005657	0.96535	1	FALSE
	ENSMUSG00000015790	637.874	599.939	0.088454	0.5614	1	FALSE
	ENSMUSG00000015804	923.448	868.752	0.088085	0.56246	1	FALSE
	ENSMUSG00000015806	947.076	791.561	0.25878	0.10643	1	FALSE
	ENSMUSG00000015812	14.318	14.0747	0.024728	1	1	FALSE
	ENSMUSG00000015829	3.81564	11.3814	-1.5767	0.068888	0.94048	FALSE
	ENSMUSG00000015837	4234.71	3698.27	0.19541	0.19104	1	FALSE
	ENSMUSG00000015839	2977.87	2514.61	0.24395	0.15088	1	FALSE
	ENSMUSG00000015843	3.51501	3.56552	-0.020584	0.84439	1	FALSE
	ENSMUSG00000015846	5003.75	4810.52	0.056819	0.66039	1	FALSE
	ENSMUSG00000015850	107.843	142.143	-0.39841	0.098265	1	FALSE
	ENSMUSG00000015852	11.0767	19.3574	-0.80537	0.041559	0.81949	FALSE
	ENSMUSG00000015854	1.61878	2.01721	-0.31746	0.73269	1	FALSE
	ENSMUSG00000015869	3099.3	2716.63	0.19013	0.18862	1	FALSE
	ENSMUSG00000015879	6.61049	6.03364	0.13173	1	1	FALSE
	ENSMUSG00000015880	151.141	171.901	-0.18568	0.38532	1	FALSE
	ENSMUSG00000015882	814.817	830.82	-0.028061	0.86949	1	FALSE
	ENSMUSG00000015889	5649.61	4792.1	0.23749	0.10444	1	FALSE
	ENSMUSG00000015890	0.497147	0.638022	-0.35993	0.97025	1	FALSE
	ENSMUSG00000015932	27149.4	23349.2	0.21754	0.10881	1	FALSE
	ENSMUSG00000015937	1659.88	1649.39	0.0091483	0.96725	1	FALSE
	ENSMUSG00000015942	101.28	114.678	-0.17924	0.35116	1	FALSE
	ENSMUSG00000015943	176.568	177.396	-0.0067437	0.97172	1	FALSE
	ENSMUSG00000015944	1307.73	1143.3	0.19386	0.22441	1	FALSE
	ENSMUSG00000015947	45.2369	50.4653	-0.15779	0.54906	1	FALSE
	ENSMUSG00000015950	229.061	239.256	-0.062826	0.84494	1	FALSE
	ENSMUSG00000015957	13.0077	17.6288	-0.43857	0.36367	1	FALSE
	ENSMUSG00000015961	2326.86	2089.83	0.15499	0.3619	1	FALSE
	ENSMUSG00000015962	71.348	49.9542	0.51427	0.13847	1	FALSE
	ENSMUSG00000015966	48.111	55.8884	-0.21618	0.40556	1	FALSE
	ENSMUSG00000015968	85.0463	90.3228	-0.086842	0.64055	1	FALSE
	ENSMUSG00000015970	5325.27	4960.47	0.10238	0.46461	1	FALSE
	ENSMUSG00000015971	349.409	348.324	0.0044847	0.9712	1	FALSE
	ENSMUSG00000015980	0.8713	1.59346	-0.87092	0.46238	1	FALSE
	ENSMUSG00000015981	6.05762	6.08296	-0.006024	0.89689	1	FALSE
	ENSMUSG00000015994	1204.32	1065.94	0.17609	0.27547	1	FALSE
	ENSMUSG00000016018	672.15	711.975	-0.083043	0.51024	1	FALSE
	ENSMUSG00000016024	61.0453	87.3235	-0.51649	0.036928	0.79909	FALSE
	ENSMUSG00000016028	185.093	247.871	-0.42133	0.25463	1	FALSE
	ENSMUSG00000016087	129.615	165.403	-0.35175	0.41096	1	FALSE
	ENSMUSG00000016128	208.588	231.727	-0.15177	0.3701	1	FALSE
	ENSMUSG00000016150	0.683251	0.707328	-0.049963	1	1	FALSE
	ENSMUSG00000016179	2.90695	3.81133	-0.39079	0.61976	1	FALSE
	ENSMUSG00000016181	128.92	132.696	-0.041651	0.69495	1	FALSE
	ENSMUSG00000016194	48.4266	60.559	-0.32254	0.18487	1	FALSE
	ENSMUSG00000016200	9.01856	13.075	-0.53584	0.29579	1	FALSE
	ENSMUSG00000016206	154.509	164.48	-0.090218	0.69596	1	FALSE
	ENSMUSG00000016239	25.1257	33.7093	-0.42398	0.1114	1	FALSE
	ENSMUSG00000016252	3347.24	2848.93	0.23255	0.11523	1	FALSE
	ENSMUSG00000016253	733.277	719.109	0.028148	0.78843	1	FALSE
	ENSMUSG00000016255	0.370706	0.995845	-1.4256	0.50807	1	FALSE
	ENSMUSG00000016256	5204.77	4844.92	0.10336	0.45354	1	FALSE
	ENSMUSG00000016257	1857.76	1610.14	0.20637	0.15051	1	FALSE
	ENSMUSG00000016262	18.098	34.3452	-0.92428	0.0050943	0.39754	FALSE
	ENSMUSG00000016283	70.3447	78.4998	-0.15825	0.55913	1	FALSE
	ENSMUSG00000016308	1159.97	1015.45	0.19197	0.17918	1	FALSE
	ENSMUSG00000016319	36964.3	27710.7	0.41569	0.0060411	0.41936	FALSE
	ENSMUSG00000016344	1125.4	1096.23	0.037882	0.77323	1	FALSE
	ENSMUSG00000016346	16.1037	38.7452	-1.2666	0.0063324	0.42587	FALSE
	ENSMUSG00000016349	67.5116	126.826	-0.90964	0.12495	1	FALSE
	ENSMUSG00000016356	36.5028	46.5716	-0.35144	0.20429	1	FALSE
	ENSMUSG00000016382	202.353	267.072	-0.40035	0.030204	0.75856	FALSE
	ENSMUSG00000016386	6.17123	6.55981	-0.088097	1	1	FALSE
	ENSMUSG00000016409	296.89	275.504	0.10786	0.51913	1	FALSE
	ENSMUSG00000016427	1546.49	1292.79	0.25851	0.079039	0.97341	FALSE
	ENSMUSG00000016458	9.50341	18.6406	-0.97193	0.10659	1	FALSE
	ENSMUSG00000016477	521.544	475.15	0.13441	0.30835	1	FALSE
	ENSMUSG00000016481	1417.31	1409.98	0.0074813	0.8392	1	FALSE
	ENSMUSG00000016487	352.083	427.548	-0.28017	0.10673	1	FALSE
	ENSMUSG00000016493	27.6289	33.0144	-0.25692	0.41613	1	FALSE
	ENSMUSG00000016494	194.312	253.49	-0.38355	0.023881	0.70831	FALSE
	ENSMUSG00000016495	1596.57	1373	0.21765	0.16527	1	FALSE
	ENSMUSG00000016496	159.771	165.313	-0.04919	0.7531	1	FALSE
	ENSMUSG00000016498	19.5467	20.0707	-0.038164	0.7284	1	FALSE
	ENSMUSG00000016503	113.971	123.058	-0.11068	0.40984	1	FALSE
	ENSMUSG00000016510	231.536	208.191	0.15333	0.38104	1	FALSE
	ENSMUSG00000016520	724.931	642.502	0.17414	0.26011	1	FALSE
	ENSMUSG00000016526	18.0435	16.8151	0.10172	0.80184	1	FALSE
	ENSMUSG00000016528	2096.34	1985.98	0.078016	0.59079	1	FALSE
	ENSMUSG00000016529	3.05237	2.07839	0.55447	0.5023	1	FALSE
	ENSMUSG00000016534	4617.3	4375.38	0.07764	0.5716	1	FALSE
	ENSMUSG00000016541	274.455	340.394	-0.31064	0.062394	0.91707	FALSE
	ENSMUSG00000016552	29.7946	24.548	0.27944	0.58178	1	FALSE
	ENSMUSG00000016554	644.619	648.403	-0.0084426	0.96262	1	FALSE
	ENSMUSG00000016559	14422.9	13440.7	0.10175	0.43809	1	FALSE
	ENSMUSG00000016619	1558.37	1493.89	0.060963	0.71368	1	FALSE
	ENSMUSG00000016624	51.7047	54.6616	-0.080232	0.77045	1	FALSE
	ENSMUSG00000016637	97.8993	116.624	-0.25249	0.2327	1	FALSE
	ENSMUSG00000016664	4928.2	3838.51	0.36051	0.016974	0.62977	FALSE
	ENSMUSG00000016756	172.097	275.297	-0.67777	0.39954	1	FALSE
	ENSMUSG00000016757	425.121	410.466	0.05061	0.75937	1	FALSE
	ENSMUSG00000016758	15.4442	21.484	-0.4762	0.1937	1	FALSE
	ENSMUSG00000016763	230.28	254.809	-0.14603	0.39851	1	FALSE
	ENSMUSG00000016831	1109.39	1022.19	0.1181	0.452	1	FALSE
	ENSMUSG00000016833	101.835	102.751	-0.012925	0.94463	1	FALSE
	ENSMUSG00000016918	101.444	156.238	-0.62307	0.32295	1	FALSE
	ENSMUSG00000016921	2023.28	2124.2	-0.070224	0.65789	1	FALSE
	ENSMUSG00000016933	429.77	418.047	0.039899	0.94886	1	FALSE
	ENSMUSG00000016940	715.049	675.448	0.082198	0.54965	1	FALSE
	ENSMUSG00000016942	1.74012	1.24617	0.48169	0.81076	1	FALSE
	ENSMUSG00000016946	3669.74	3180.43	0.20645	0.15866	1	FALSE
	ENSMUSG00000016984	151.605	164.867	-0.12099	0.38223	1	FALSE
	ENSMUSG00000016995	3.53161	4.35183	-0.30129	0.72933	1	FALSE
	ENSMUSG00000017002	92.426	136.543	-0.56299	0.10235	1	FALSE
	ENSMUSG00000017007	0.274565	2.37507	-3.1127	0.23704	1	FALSE
	ENSMUSG00000017009	2185.58	2139.44	0.030781	0.91799	1	FALSE
	ENSMUSG00000017057	3355.93	3204.6	0.066568	0.58948	1	FALSE
	ENSMUSG00000017119	3879.4	3530.54	0.13594	0.36383	1	FALSE
	ENSMUSG00000017132	1087.78	954.571	0.18847	0.24418	1	FALSE
	ENSMUSG00000017144	737.021	669.703	0.13818	0.39364	1	FALSE
	ENSMUSG00000017146	117.729	128.926	-0.13108	0.53521	1	FALSE
	ENSMUSG00000017167	42.1975	69.3275	-0.71627	0.0027958	0.30659	FALSE
	ENSMUSG00000017176	150.731	179.64	-0.25313	0.19394	1	FALSE
	ENSMUSG00000017188	1652.04	1543.06	0.09846	0.49189	1	FALSE
	ENSMUSG00000017195	5.49033	6.21613	-0.17912	0.79401	1	FALSE
	ENSMUSG00000017204	10.3205	5.61788	0.87741	0.043623	0.83566	FALSE
	ENSMUSG00000017210	603.159	580.393	0.055509	0.72822	1	FALSE
	ENSMUSG00000017211	8.45914	7.21292	0.22993	0.6996	1	FALSE
	ENSMUSG00000017221	2155.21	1953.47	0.14179	0.30169	1	FALSE
	ENSMUSG00000017264	419.81	457.415	-0.12377	0.41024	1	FALSE
	ENSMUSG00000017286	646.963	642.043	0.011013	0.96874	1	FALSE
	ENSMUSG00000017288	1050.43	984.231	0.093915	0.49377	1	FALSE
	ENSMUSG00000017291	1618.46	1649	-0.02697	0.89003	1	FALSE
	ENSMUSG00000017299	319.848	262.003	0.28781	0.079414	0.97341	FALSE
	ENSMUSG00000017307	568.251	533.781	0.090281	0.46077	1	FALSE
	ENSMUSG00000017309	142.182	147.832	-0.05622	0.7693	1	FALSE
	ENSMUSG00000017311	515.759	441.61	0.22393	0.19187	1	FALSE
	ENSMUSG00000017314	32.0826	53.0853	-0.72652	0.029426	0.75188	FALSE
	ENSMUSG00000017316	2.75659	3.17622	-0.20443	0.92985	1	FALSE
	ENSMUSG00000017344	24.005	25.1413	-0.066723	0.92487	1	FALSE
	ENSMUSG00000017376	346.189	344.658	0.0063956	0.94416	1	FALSE
	ENSMUSG00000017386	1278.63	1066.49	0.26172	0.10811	1	FALSE
	ENSMUSG00000017390	118.309	110.749	0.095265	0.49513	1	FALSE
	ENSMUSG00000017400	20.9905	24.4004	-0.21717	0.64986	1	FALSE
	ENSMUSG00000017404	2388.31	2097.27	0.18748	0.29507	1	FALSE
	ENSMUSG00000017405	130.337	126.305	0.045338	0.89452	1	FALSE
	ENSMUSG00000017412	7.8711	11.9226	-0.59906	0.22391	1	FALSE
	ENSMUSG00000017417	28.3643	27.8502	0.02639	0.99386	1	FALSE
	ENSMUSG00000017418	758.12	614.431	0.30317	0.064054	0.91869	FALSE
	ENSMUSG00000017421	2523.65	2254.25	0.16287	0.33366	1	FALSE
	ENSMUSG00000017428	1206.67	1155.07	0.063057	0.62007	1	FALSE
	ENSMUSG00000017446	55.2764	82.4714	-0.57723	0.041965	0.81992	FALSE
	ENSMUSG00000017453	617.323	565.464	0.12659	0.44519	1	FALSE
	ENSMUSG00000017466	545.123	888.458	-0.70472	0.0010171	0.22052	FALSE
	ENSMUSG00000017478	1590.79	1500.8	0.084014	0.63263	1	FALSE
	ENSMUSG00000017485	1602.53	1719.15	-0.10134	0.42503	1	FALSE
	ENSMUSG00000017491	6.38637	10.1268	-0.66511	0.29459	1	FALSE
	ENSMUSG00000017493	648.58	948.491	-0.54835	0.0074524	0.45777	FALSE
	ENSMUSG00000017499	91.4875	90.6014	0.014041	0.91821	1	FALSE
	ENSMUSG00000017548	1243.53	1219.6	0.028042	0.85298	1	FALSE
	ENSMUSG00000017550	94.1634	120.86	-0.36009	0.12399	1	FALSE
	ENSMUSG00000017561	543.173	457.79	0.24673	0.17819	1	FALSE
	ENSMUSG00000017588	0.545968	0.524416	0.058106	1	1	FALSE
	ENSMUSG00000017607	3884.77	2355.42	0.72184	0.0018775	0.26081	FALSE
	ENSMUSG00000017615	4335.66	3796.22	0.19169	0.19426	1	FALSE
	ENSMUSG00000017631	7200.84	6367.76	0.17738	0.22785	1	FALSE
	ENSMUSG00000017639	602.19	528.934	0.18713	0.1945	1	FALSE
	ENSMUSG00000017652	61.9704	70.1212	-0.17827	0.67307	1	FALSE
	ENSMUSG00000017664	2226.92	1937.13	0.20112	0.15664	1	FALSE
	ENSMUSG00000017667	19.9749	37.5522	-0.91071	0.0022854	0.28381	FALSE
	ENSMUSG00000017670	1049.43	1002.49	0.066013	0.55156	1	FALSE
	ENSMUSG00000017677	1923.24	1497.9	0.36059	0.15099	1	FALSE
	ENSMUSG00000017679	596.883	601.109	-0.010178	0.89234	1	FALSE
	ENSMUSG00000017686	566.846	547.888	0.049077	0.74878	1	FALSE
	ENSMUSG00000017688	6391.77	5701.67	0.16483	0.36799	1	FALSE
	ENSMUSG00000017692	36.8648	52.7157	-0.51599	0.045349	0.84601	FALSE
	ENSMUSG00000017697	5249.84	3965.24	0.40486	0.080048	0.97419	FALSE
	ENSMUSG00000017707	14670.3	14489.7	0.01787	0.86068	1	FALSE
	ENSMUSG00000017713	378.864	411.587	-0.11952	0.91305	1	FALSE
	ENSMUSG00000017715	739.617	780.699	-0.077988	0.91701	1	FALSE
	ENSMUSG00000017716	426.024	424.541	0.0050325	0.87334	1	FALSE
	ENSMUSG00000017718	44.9785	48.0054	-0.093962	0.61975	1	FALSE
	ENSMUSG00000017720	1.39178	1.41304	-0.021869	1	1	FALSE
	ENSMUSG00000017721	2612.27	2488.07	0.07028	0.49849	1	FALSE
	ENSMUSG00000017723	7.66446	7.53966	0.023684	0.97337	1	FALSE
	ENSMUSG00000017724	5.15174	5.56088	-0.11025	0.79991	1	FALSE
	ENSMUSG00000017734	62.9623	62.8622	0.0022969	0.99752	1	FALSE
	ENSMUSG00000017737	166.929	165.466	0.012705	0.95525	1	FALSE
	ENSMUSG00000017740	7.57789	9.52127	-0.32936	0.51667	1	FALSE
	ENSMUSG00000017747	255.614	253.071	0.014427	0.908	1	FALSE
	ENSMUSG00000017754	120.134	127.469	-0.08551	0.76791	1	FALSE
	ENSMUSG00000017756	2984.93	2764.8	0.11052	0.36146	1	FALSE
	ENSMUSG00000017760	2872.12	2649.52	0.11639	0.35505	1	FALSE
	ENSMUSG00000017764	70.1312	79.4681	-0.18032	0.62893	1	FALSE
	ENSMUSG00000017765	98.719	131.214	-0.41052	0.039589	0.81113	FALSE
	ENSMUSG00000017767	0.843621	0.630522	0.42005	0.99986	1	FALSE
	ENSMUSG00000017774	1574.09	1538.48	0.033015	0.83692	1	FALSE
	ENSMUSG00000017776	3523.81	3212.6	0.13339	0.39561	1	FALSE
	ENSMUSG00000017778	6098.9	5124.02	0.25127	0.095601	1	FALSE
	ENSMUSG00000017781	13859.9	11870.4	0.22355	0.10589	1	FALSE
	ENSMUSG00000017801	2362.17	1991	0.24662	0.079824	0.97341	FALSE
	ENSMUSG00000017802	2271.86	2092.45	0.11868	0.43474	1	FALSE
	ENSMUSG00000017817	300.985	582.014	-0.95136	0.01234	0.56971	FALSE
	ENSMUSG00000017830	269.231	223.126	0.27099	0.31791	1	FALSE
	ENSMUSG00000017831	1744.37	1569.74	0.15218	0.31037	1	FALSE
	ENSMUSG00000017832	8.46102	6.00534	0.49459	0.35074	1	FALSE
	ENSMUSG00000017837	1592.53	1383.11	0.20341	0.18636	1	FALSE
	ENSMUSG00000017843	4039.78	3753.53	0.10603	0.44711	1	FALSE
	ENSMUSG00000017858	495.28	444.154	0.15719	0.36572	1	FALSE
	ENSMUSG00000017861	140.702	174.511	-0.31068	0.37283	1	FALSE
	ENSMUSG00000017868	864.077	643.944	0.42422	0.040568	0.81528	FALSE
	ENSMUSG00000017897	6.8468	9.27394	-0.43775	0.38079	1	FALSE
	ENSMUSG00000017929	5016.7	4610.65	0.12177	0.3007	1	FALSE
	ENSMUSG00000017943	10.2713	13.5912	-0.40404	0.34385	1	FALSE
	ENSMUSG00000017950	24450.1	21540.8	0.18277	0.2357	1	FALSE
	ENSMUSG00000017969	64.4706	99.1577	-0.62108	0.069852	0.94288	FALSE
	ENSMUSG00000017978	376.459	337.349	0.15825	0.41005	1	FALSE
	ENSMUSG00000017999	521.573	560.143	-0.10293	0.47067	1	FALSE
	ENSMUSG00000018001	336.662	381.437	-0.18014	0.32857	1	FALSE
	ENSMUSG00000018008	214.687	215.983	-0.0086832	0.84572	1	FALSE
	ENSMUSG00000018012	34.1111	35.5257	-0.058621	0.95145	1	FALSE
	ENSMUSG00000018040	301.062	166.849	0.85152	0.46007	1	FALSE
	ENSMUSG00000018042	4891.59	4060.55	0.26863	0.077112	0.96665	FALSE
	ENSMUSG00000018068	203.496	240.865	-0.24322	0.15121	1	FALSE
	ENSMUSG00000018076	701.745	756.185	-0.10779	0.50477	1	FALSE
	ENSMUSG00000018102	3151.63	2444.94	0.3663	0.068948	0.94048	FALSE
	ENSMUSG00000018126	4560.75	4092.66	0.15623	0.26365	1	FALSE
	ENSMUSG00000018143	1755.52	1440.55	0.28528	0.066541	0.92697	FALSE
	ENSMUSG00000018160	821.769	903.101	-0.13615	0.41187	1	FALSE
	ENSMUSG00000018166	10124.5	9713.82	0.059746	0.6198	1	FALSE
	ENSMUSG00000018167	1047.64	918.304	0.1901	0.18622	1	FALSE
	ENSMUSG00000018168	290.469	410.193	-0.49792	0.49159	1	FALSE
	ENSMUSG00000018169	84.5811	88.2296	-0.060927	0.81893	1	FALSE
	ENSMUSG00000018171	7699.43	6657.52	0.20977	0.13912	1	FALSE
	ENSMUSG00000018189	512.5	494.911	0.050382	0.80535	1	FALSE
	ENSMUSG00000018196	463.862	445.216	0.059191	0.68686	1	FALSE
	ENSMUSG00000018199	173.546	223.501	-0.36496	0.037116	0.80045	FALSE
	ENSMUSG00000018209	1252.08	1219.79	0.037698	0.9276	1	FALSE
	ENSMUSG00000018217	15641.9	10042.6	0.63928	0.020482	0.67419	FALSE
	ENSMUSG00000018238	9.91965	8.60916	0.20442	0.8119	1	FALSE
	ENSMUSG00000018239	74.0933	83.0238	-0.16418	0.389	1	FALSE
	ENSMUSG00000018286	2546.83	2240.4	0.18495	0.21476	1	FALSE
	ENSMUSG00000018287	677.644	604.876	0.16389	0.2454	1	FALSE
	ENSMUSG00000018293	23348.6	19854.5	0.23387	0.092904	1	FALSE
	ENSMUSG00000018322	365.373	369.425	-0.015912	0.91017	1	FALSE
	ENSMUSG00000018326	4625.19	4616.37	0.0027557	0.9365	1	FALSE
	ENSMUSG00000018334	2962.28	2795.54	0.083581	0.49297	1	FALSE
	ENSMUSG00000018339	1439.25	1600.02	-0.15277	0.32173	1	FALSE
	ENSMUSG00000018340	695.641	879.086	-0.33766	0.041529	0.81949	FALSE
	ENSMUSG00000018341	18.6661	22.1655	-0.2479	0.44618	1	FALSE
	ENSMUSG00000018347	244.154	227.47	0.10211	0.56035	1	FALSE
	ENSMUSG00000018362	1470.21	1441.3	0.02865	0.97419	1	FALSE
	ENSMUSG00000018363	1172.82	1129.57	0.0542	0.72604	1	FALSE
	ENSMUSG00000018372	137.972	110.899	0.31513	0.12783	1	FALSE
	ENSMUSG00000018377	179.677	35.4964	2.3397	0.098475	1	FALSE
	ENSMUSG00000018378	22.9985	25.4043	-0.14353	0.91028	1	FALSE
	ENSMUSG00000018379	334.45	82.4659	2.0199	0.31802	1	FALSE
	ENSMUSG00000018381	44.889	43.3503	0.050318	0.87649	1	FALSE
	ENSMUSG00000018387	109.772	119.738	-0.12538	0.64092	1	FALSE
	ENSMUSG00000018395	102.699	135.235	-0.39705	0.031937	0.76129	FALSE
	ENSMUSG00000018398	730.731	730.507	0.00044318	0.94389	1	FALSE
	ENSMUSG00000018401	3538.23	2984.53	0.24552	0.12091	1	FALSE
	ENSMUSG00000018405	226.181	198.976	0.18489	0.36729	1	FALSE
	ENSMUSG00000018411	75.7505	133.429	-0.81675	0.00026094	0.12572	FALSE
	ENSMUSG00000018412	719.379	770.197	-0.098476	0.47758	1	FALSE
	ENSMUSG00000018415	607.456	654.952	-0.10861	0.49699	1	FALSE
	ENSMUSG00000018417	243.341	299.936	-0.30168	0.081482	0.9746	FALSE
	ENSMUSG00000018425	872.88	808.035	0.11137	0.47515	1	FALSE
	ENSMUSG00000018427	374.116	481.946	-0.36539	0.20409	1	FALSE
	ENSMUSG00000018428	756.374	904.948	-0.25874	0.16124	1	FALSE
	ENSMUSG00000018433	210.529	250.933	-0.25328	0.20013	1	FALSE
	ENSMUSG00000018442	1295.55	1169.91	0.14717	0.31256	1	FALSE
	ENSMUSG00000018446	1066.51	1086.82	-0.027215	0.79395	1	FALSE
	ENSMUSG00000018449	131.825	125.408	0.071994	0.67828	1	FALSE
	ENSMUSG00000018451	34.2588	50.6363	-0.5637	0.046487	0.84749	FALSE
	ENSMUSG00000018459	0.954551	2.05216	-1.1043	0.60868	1	FALSE
	ENSMUSG00000018470	6.2106	4.46785	0.47515	0.35019	1	FALSE
	ENSMUSG00000018474	3110.48	3121.37	-0.0050386	0.8654	1	FALSE
	ENSMUSG00000018476	1910.36	1723.32	0.14865	0.30575	1	FALSE
	ENSMUSG00000018479	0.456555	0.312752	0.54577	0.8959	1	FALSE
	ENSMUSG00000018481	938.882	874.478	0.10252	0.50712	1	FALSE
	ENSMUSG00000018486	1.99938	1.77145	0.17462	0.82782	1	FALSE
	ENSMUSG00000018500	12.018	8.97253	0.42161	0.39307	1	FALSE
	ENSMUSG00000018501	4288.99	4718.48	-0.13768	0.36056	1	FALSE
	ENSMUSG00000018507	72.3885	97.5709	-0.43069	0.17368	1	FALSE
	ENSMUSG00000018509	789.885	759.606	0.056391	0.77098	1	FALSE
	ENSMUSG00000018537	266.49	258.422	0.04435	0.81139	1	FALSE
	ENSMUSG00000018541	361.307	363.497	-0.0087167	0.95135	1	FALSE
	ENSMUSG00000018543	0.969639	1.17663	-0.27913	1	1	FALSE
	ENSMUSG00000018547	205.391	262.796	-0.35557	0.26196	1	FALSE
	ENSMUSG00000018548	250.546	313.01	-0.32113	0.09243	1	FALSE
	ENSMUSG00000018554	93.0994	108.602	-0.2222	0.42169	1	FALSE
	ENSMUSG00000018559	1219.12	1103.46	0.1438	0.25323	1	FALSE
	ENSMUSG00000018565	564.994	515.272	0.1329	0.38219	1	FALSE
	ENSMUSG00000018566	151.695	259.338	-0.77366	0.027586	0.7422	FALSE
	ENSMUSG00000018567	6923.23	5994.72	0.20775	0.13648	1	FALSE
	ENSMUSG00000018569	27652.9	23598.9	0.22871	0.14345	1	FALSE
	ENSMUSG00000018570	196.61	147.428	0.41533	0.024399	0.71012	FALSE
	ENSMUSG00000018572	870.249	794.774	0.13088	0.35325	1	FALSE
	ENSMUSG00000018574	1982.58	1955.2	0.020064	0.86944	1	FALSE
	ENSMUSG00000018581	0.887478	2.03244	-1.1954	0.41168	1	FALSE
	ENSMUSG00000018583	2178.84	2465.8	-0.1785	0.21945	1	FALSE
	ENSMUSG00000018585	1211.5	993.725	0.28587	0.061328	0.91198	FALSE
	ENSMUSG00000018593	1789.05	2654.75	-0.56938	0.012931	0.58196	FALSE
	ENSMUSG00000018595	0.137283	0.67993	-2.3082	0.65789	1	FALSE
	ENSMUSG00000018599	189.523	176.299	0.10435	0.58688	1	FALSE
	ENSMUSG00000018604	5942.26	5034.72	0.2391	0.22575	1	FALSE
	ENSMUSG00000018620	3.21264	5.21751	-0.6996	0.33801	1	FALSE
	ENSMUSG00000018623	266.022	454.271	-0.77201	0.26315	1	FALSE
	ENSMUSG00000018634	0.137283	0.184338	-0.4252	1	1	FALSE
	ENSMUSG00000018648	64.0053	61.6681	0.053668	0.79981	1	FALSE
	ENSMUSG00000018651	82.0858	94.9597	-0.21018	0.28548	1	FALSE
	ENSMUSG00000018654	360.143	441.239	-0.29299	0.63526	1	FALSE
	ENSMUSG00000018659	1155.93	1059.49	0.12569	0.34673	1	FALSE
	ENSMUSG00000018661	659.995	641.933	0.040032	0.71795	1	FALSE
	ENSMUSG00000018666	1047.13	1052.9	-0.0079282	0.87658	1	FALSE
	ENSMUSG00000018669	972.503	900.263	0.11135	0.45177	1	FALSE
	ENSMUSG00000018672	66.7583	89.3912	-0.42118	0.053654	0.88002	FALSE
	ENSMUSG00000018677	2518.79	2393.24	0.073765	0.59764	1	FALSE
	ENSMUSG00000018678	373.852	375.889	-0.0078366	0.96513	1	FALSE
	ENSMUSG00000018697	176.326	201.786	-0.19458	0.21972	1	FALSE
	ENSMUSG00000018698	1.45526	0.282074	2.3671	0.22098	1	FALSE
	ENSMUSG00000018707	4990.05	5337.65	-0.09715	0.58437	1	FALSE
	ENSMUSG00000018727	1.99046	5.66708	-1.5095	0.060651	0.90946	FALSE
	ENSMUSG00000018733	110.101	136.086	-0.30569	0.22552	1	FALSE
	ENSMUSG00000018736	588.412	520.484	0.17697	0.27933	1	FALSE
	ENSMUSG00000018740	141.872	147.065	-0.051856	0.76997	1	FALSE
	ENSMUSG00000018750	515.918	663.517	-0.36299	0.027871	0.74266	FALSE
	ENSMUSG00000018752	8.27275	7.56123	0.12974	0.84288	1	FALSE
	ENSMUSG00000018761	1883.91	1636.28	0.20332	0.14675	1	FALSE
	ENSMUSG00000018765	1133.36	1037.85	0.12701	0.4118	1	FALSE
	ENSMUSG00000018770	11271.3	9448.19	0.25455	0.068448	0.93803	FALSE
	ENSMUSG00000018774	76.7377	86.4081	-0.17123	0.37618	1	FALSE
	ENSMUSG00000018776	0.57548	1.1199	-0.96054	0.67099	1	FALSE
	ENSMUSG00000018796	981.118	1150.44	-0.22968	0.19282	1	FALSE
	ENSMUSG00000018800	51.9513	60.9147	-0.22963	0.41281	1	FALSE
	ENSMUSG00000018809	38.1879	54.6635	-0.51746	0.14124	1	FALSE
	ENSMUSG00000018819	506.224	541.89	-0.098224	0.69286	1	FALSE
	ENSMUSG00000018820	668.039	627.387	0.090576	0.5766	1	FALSE
	ENSMUSG00000018821	110.073	105.712	0.058317	0.83386	1	FALSE
	ENSMUSG00000018822	11.6404	24.0546	-1.0472	0.0025928	0.30109	FALSE
	ENSMUSG00000018830	4354.43	8948.07	-1.0391	0.0056854	0.41186	FALSE
	ENSMUSG00000018841	262.383	283.511	-0.11173	0.46538	1	FALSE
	ENSMUSG00000018844	0.559661	1.34788	-1.2681	0.40256	1	FALSE
	ENSMUSG00000018845	10.2729	13.5914	-0.40385	0.39888	1	FALSE
	ENSMUSG00000018846	5223.14	4699.6	0.15238	0.33784	1	FALSE
	ENSMUSG00000018848	1789.22	1717.64	0.058902	0.6929	1	FALSE
	ENSMUSG00000018849	4030.89	3399.1	0.24595	0.10124	1	FALSE
	ENSMUSG00000018858	304.894	281.732	0.11398	0.53137	1	FALSE
	ENSMUSG00000018861	202.468	181.161	0.16042	0.36727	1	FALSE
	ENSMUSG00000018862	3.39263	4.33627	-0.35405	0.59752	1	FALSE
	ENSMUSG00000018865	51.5016	78.1144	-0.60097	0.19555	1	FALSE
	ENSMUSG00000018882	702.549	652.454	0.10672	0.48916	1	FALSE
	ENSMUSG00000018893	0.568206	0.170039	1.7405	0.6749	1	FALSE
	ENSMUSG00000018899	3458.74	3177.43	0.12239	0.38416	1	FALSE
	ENSMUSG00000018900	2465.58	2320.35	0.087583	0.53176	1	FALSE
	ENSMUSG00000018906	33.1619	38.861	-0.22879	0.51138	1	FALSE
	ENSMUSG00000018907	1.90544	2.18234	-0.19575	0.91463	1	FALSE
	ENSMUSG00000018909	2055.35	2366.9	-0.20361	0.1767	1	FALSE
	ENSMUSG00000018916	1.04984	0.230063	2.1901	0.40708	1	FALSE
	ENSMUSG00000018919	8350.39	6800.7	0.29616	0.046071	0.84749	FALSE
	ENSMUSG00000018920	927.957	679.56	0.44946	0.0030459	0.31628	FALSE
	ENSMUSG00000018921	278.219	301.206	-0.11453	0.51356	1	FALSE
	ENSMUSG00000018923	414.937	354.767	0.22602	0.19744	1	FALSE
	ENSMUSG00000018924	0.902448	0.354377	1.3486	0.52644	1	FALSE
	ENSMUSG00000018925	8.58884	6.365	0.4323	0.51697	1	FALSE
	ENSMUSG00000018927	2425.33	2636.3	-0.12033	0.43349	1	FALSE
	ENSMUSG00000018930	27.7329	22.8047	0.28226	0.29007	1	FALSE
	ENSMUSG00000018931	166.405	189.297	-0.18595	0.26614	1	FALSE
	ENSMUSG00000018932	3147.15	2642.1	0.25236	0.09307	1	FALSE
	ENSMUSG00000018965	5712.11	5131.5	0.15464	0.25861	1	FALSE
	ENSMUSG00000018974	515.476	537.729	-0.060975	0.68548	1	FALSE
	ENSMUSG00000018983	693.054	785.702	-0.18101	0.26333	1	FALSE
	ENSMUSG00000018986	2.66642	4.51847	-0.76093	0.29271	1	FALSE
	ENSMUSG00000018995	139.52	144.6	-0.051593	0.68811	1	FALSE
	ENSMUSG00000018999	291.213	317.566	-0.12498	0.52871	1	FALSE
	ENSMUSG00000019027	2.40145	4.2773	-0.83279	0.30185	1	FALSE
	ENSMUSG00000019039	467.526	410.561	0.18745	0.24875	1	FALSE
	ENSMUSG00000019054	2596.65	2175.76	0.25513	0.082983	0.9746	FALSE
	ENSMUSG00000019055	292.431	324.21	-0.14883	0.38662	1	FALSE
	ENSMUSG00000019066	629.261	705.106	-0.16418	0.24388	1	FALSE
	ENSMUSG00000019080	86.7055	71.8369	0.2714	0.18917	1	FALSE
	ENSMUSG00000019082	4725.99	3630.67	0.38038	0.01574	0.62355	FALSE
	ENSMUSG00000019087	1752.09	1714.32	0.031433	0.74004	1	FALSE
	ENSMUSG00000019088	380.839	327.678	0.2169	0.17109	1	FALSE
	ENSMUSG00000019102	3.63766	2.56652	0.5032	0.56661	1	FALSE
	ENSMUSG00000019122	140.784	178.901	-0.34568	0.25061	1	FALSE
	ENSMUSG00000019124	32.9612	52.2752	-0.66536	0.048029	0.85657	FALSE
	ENSMUSG00000019132	4661.88	4529.38	0.041596	0.68543	1	FALSE
	ENSMUSG00000019139	522.368	569.079	-0.12356	0.41577	1	FALSE
	ENSMUSG00000019143	368.22	403.59	-0.13232	0.44664	1	FALSE
	ENSMUSG00000019146	0.627583	0.511389	0.29538	0.87698	1	FALSE
	ENSMUSG00000019158	595.612	519.571	0.19705	0.19508	1	FALSE
	ENSMUSG00000019173	5779.61	4927.22	0.2302	0.10735	1	FALSE
	ENSMUSG00000019178	6.90384	6.02078	0.19745	0.81499	1	FALSE
	ENSMUSG00000019179	14482.7	12112.9	0.25779	0.058308	0.89716	FALSE
	ENSMUSG00000019188	1789.15	1659.36	0.10864	0.41847	1	FALSE
	ENSMUSG00000019189	1226.56	1350.36	-0.13872	0.56868	1	FALSE
	ENSMUSG00000019194	73.3709	84.2237	-0.19902	0.36222	1	FALSE
	ENSMUSG00000019210	2070.57	1736.94	0.25347	0.087702	0.99171	FALSE
	ENSMUSG00000019214	92.0179	116.691	-0.3427	0.076075	0.96331	FALSE
	ENSMUSG00000019232	17.0973	16.5026	0.051071	0.89641	1	FALSE
	ENSMUSG00000019235	123.765	94.0224	0.39653	0.039692	0.81158	FALSE
	ENSMUSG00000019254	1011.24	1129.25	-0.15924	0.42751	1	FALSE
	ENSMUSG00000019256	270.626	247.15	0.13091	0.55955	1	FALSE
	ENSMUSG00000019261	158.787	170.846	-0.1056	0.59219	1	FALSE
	ENSMUSG00000019278	15624.3	11813.2	0.40339	0.023402	0.70069	FALSE
	ENSMUSG00000019295	359.644	332.983	0.11112	0.46953	1	FALSE
	ENSMUSG00000019297	330.78	357.965	-0.11395	0.42236	1	FALSE
	ENSMUSG00000019301	1.9704	1.63366	0.27038	1	1	FALSE
	ENSMUSG00000019302	1631.84	1504.47	0.11724	0.38032	1	FALSE
	ENSMUSG00000019303	42.5532	44.5098	-0.064857	0.73467	1	FALSE
	ENSMUSG00000019312	2130.62	1869	0.18901	0.42902	1	FALSE
	ENSMUSG00000019320	31.7343	27.9845	0.18142	0.47293	1	FALSE
	ENSMUSG00000019326	216.174	458.227	-1.0839	0.0010669	0.22052	FALSE
	ENSMUSG00000019338	580.184	568.77	0.028665	0.96204	1	FALSE
	ENSMUSG00000019359	387.715	348.209	0.15504	0.32774	1	FALSE
	ENSMUSG00000019362	1199.13	1107.08	0.11523	0.43984	1	FALSE
	ENSMUSG00000019368	0.791218	2.43808	-1.6236	0.25232	1	FALSE
	ENSMUSG00000019370	13971.1	12829	0.12304	0.41706	1	FALSE
	ENSMUSG00000019373	455.868	428.328	0.089901	0.6577	1	FALSE
	ENSMUSG00000019428	6535.74	5543.03	0.23768	0.10493	1	FALSE
	ENSMUSG00000019429	15.3952	16.6852	-0.11609	0.70849	1	FALSE
	ENSMUSG00000019432	1534.82	1598.74	-0.058867	0.7072	1	FALSE
	ENSMUSG00000019433	690.252	657.515	0.070101	0.64718	1	FALSE
	ENSMUSG00000019437	41.7234	52.0503	-0.31905	0.18284	1	FALSE
	ENSMUSG00000019461	346.237	333.84	0.052603	0.70442	1	FALSE
	ENSMUSG00000019464	1.75193	3.28166	-0.90548	0.2826	1	FALSE
	ENSMUSG00000019467	186.945	247.686	-0.4059	0.051552	0.87466	FALSE
	ENSMUSG00000019470	714.612	695.712	0.03867	0.72909	1	FALSE
	ENSMUSG00000019471	2014.61	1987.64	0.019439	0.97988	1	FALSE
	ENSMUSG00000019478	1593.58	1360.27	0.22838	0.10353	1	FALSE
	ENSMUSG00000019487	992.04	844.441	0.2324	0.12051	1	FALSE
	ENSMUSG00000019489	0.233424	0.184338	0.3406	1	1	FALSE
	ENSMUSG00000019494	1777.27	1720.64	0.046714	0.80355	1	FALSE
	ENSMUSG00000019505	20717.3	19248	0.10613	0.41512	1	FALSE
	ENSMUSG00000019518	147.829	151.6	-0.036346	0.6626	1	FALSE
	ENSMUSG00000019528	244.753	286.242	-0.22591	0.18798	1	FALSE
	ENSMUSG00000019539	143.597	168.993	-0.23494	0.308	1	FALSE
	ENSMUSG00000019558	24985.1	19811.4	0.33474	0.023909	0.70831	FALSE
	ENSMUSG00000019564	239.375	269.638	-0.17176	0.27212	1	FALSE
	ENSMUSG00000019577	136.445	239.79	-0.81346	0.15205	1	FALSE
	ENSMUSG00000019578	1611	1373.83	0.22975	0.12382	1	FALSE
	ENSMUSG00000019579	1292.89	1151.75	0.16677	0.27174	1	FALSE
	ENSMUSG00000019590	2472.57	2245.4	0.13904	0.2849	1	FALSE
	ENSMUSG00000019647	2233.88	1820.87	0.29492	0.057286	0.89218	FALSE
	ENSMUSG00000019659	978.229	871.932	0.16596	0.25169	1	FALSE
	ENSMUSG00000019689	356.109	318.842	0.15948	0.33028	1	FALSE
	ENSMUSG00000019699	143.246	224.701	-0.64951	0.044142	0.84096	FALSE
	ENSMUSG00000019710	1043.52	942.653	0.14667	0.38853	1	FALSE
	ENSMUSG00000019715	390.757	421.556	-0.10945	0.47574	1	FALSE
	ENSMUSG00000019718	14.004	21.7957	-0.6382	0.12112	1	FALSE
	ENSMUSG00000019726	242.518	297.275	-0.29371	0.27072	1	FALSE
	ENSMUSG00000019731	2329.92	2081.72	0.1625	0.33366	1	FALSE
	ENSMUSG00000019732	4.34187	6.60825	-0.60595	0.32946	1	FALSE
	ENSMUSG00000019734	3097.75	2649.08	0.22573	0.10736	1	FALSE
	ENSMUSG00000019737	25.2652	36.6202	-0.53549	0.14488	1	FALSE
	ENSMUSG00000019738	231.947	209.902	0.14408	0.40465	1	FALSE
	ENSMUSG00000019761	73.7475	69.964	0.075982	0.55052	1	FALSE
	ENSMUSG00000019762	368.345	335.781	0.13354	0.53687	1	FALSE
	ENSMUSG00000019763	177.931	187.81	-0.077961	0.58032	1	FALSE
	ENSMUSG00000019767	1.11776	1.678	-0.58614	0.62364	1	FALSE
	ENSMUSG00000019768	22.8935	36.1564	-0.65931	0.026181	0.73415	FALSE
	ENSMUSG00000019772	324.906	509.836	-0.65001	0.13548	1	FALSE
	ENSMUSG00000019773	145.509	171.499	-0.23709	0.2009	1	FALSE
	ENSMUSG00000019774	183.011	176.199	0.054724	0.70132	1	FALSE
	ENSMUSG00000019775	9.74058	16.9086	-0.79568	0.048656	0.86069	FALSE
	ENSMUSG00000019777	737.557	758.14	-0.039711	0.74059	1	FALSE
	ENSMUSG00000019779	3134.33	3099.98	0.0159	0.7877	1	FALSE
	ENSMUSG00000019782	300.566	275.862	0.12373	0.43492	1	FALSE
[truncated: 24,076 more rows]

## Sheet: Table S4
	Table S4. Ct vs Control KEGG pathway analysis.
	All KEGG pathway-Ct vs Control
	##Databases: KEGG PATHWAY
	##Statistical test method: hypergeometric test / Fisher's exact test
	##FDR correction method: Benjamini and Hochberg
	#Term	Database	ID	Input number	Background number	P-Value	Corrected P-Value	Input	KEGG_ID/KO	Entrez_ID	Hyperlink
	Calcium signaling pathway	KEGG PATHWAY	mmu04020	2	181	0.0178595	0.16512	ENSMUSG00000020081|ENSMUSG00000031489	mmu:21337|mmu:11556|	21337|11556|	http://www.genome.jp/kegg-bin/show_pathway?mmu04020/mmu:21337%09red/mmu:11556%09red
	Endocytosis	KEGG PATHWAY	mmu04144	2	231	0.0280077	0.16512	ENSMUSG00000007655|ENSMUSG00000031489	mmu:12389|mmu:11556|	12389|11556|	http://www.genome.jp/kegg-bin/show_pathway?mmu04144/mmu:11556%09red/mmu:12389%09red
	Cytokine-cytokine receptor interaction	KEGG PATHWAY	mmu04060	2	264	0.0357061	0.16512	ENSMUSG00000038067|ENSMUSG00000058427	mmu:12985|mmu:20310|	12985|20310|	http://www.genome.jp/kegg-bin/show_pathway?mmu04060/mmu:20310%09red/mmu:12985%09red
	Neuroactive ligand-receptor interaction	KEGG PATHWAY	mmu04080	2	282	0.0402136	0.16512	ENSMUSG00000020081|ENSMUSG00000031489	mmu:21337|mmu:11556|	21337|11556|	http://www.genome.jp/kegg-bin/show_pathway?mmu04080/mmu:21337%09red/mmu:11556%09red
	Malaria	KEGG PATHWAY	mmu05144	1	48	0.0536057	0.16512	ENSMUSG00000038067	mmu:12985|	12985|	http://www.genome.jp/kegg-bin/show_pathway?mmu05144/mmu:12985%09red
	Legionellosis	KEGG PATHWAY	mmu05134	1	58	0.0641999	0.16512	ENSMUSG00000058427	mmu:20310|	20310|	http://www.genome.jp/kegg-bin/show_pathway?mmu05134/mmu:20310%09red
	NOD-like receptor signaling pathway	KEGG PATHWAY	mmu04621	1	58	0.0641999	0.16512	ENSMUSG00000058427	mmu:20310|	20310|	http://www.genome.jp/kegg-bin/show_pathway?mmu04621/mmu:20310%09red
	Drug metabolism - cytochrome P450	KEGG PATHWAY	mmu00982	1	66	0.0725929	0.16512	ENSMUSG00000040170	mmu:55990|	55990|	http://www.genome.jp/kegg-bin/show_pathway?mmu00982/mmu:55990%09red
	Salivary secretion	KEGG PATHWAY	mmu04970	1	77	0.0840147	0.16512	ENSMUSG00000031489	mmu:11556|	11556|	http://www.genome.jp/kegg-bin/show_pathway?mmu04970/mmu:11556%09red
	Bacterial invasion of epithelial cells	KEGG PATHWAY	mmu05100	1	77	0.0840147	0.16512	ENSMUSG00000007655	mmu:12389|	12389|	http://www.genome.jp/kegg-bin/show_pathway?mmu05100/mmu:12389%09red
	Viral myocarditis	KEGG PATHWAY	mmu05416	1	78	0.0850463	0.16512	ENSMUSG00000007655	mmu:12389|	12389|	http://www.genome.jp/kegg-bin/show_pathway?mmu05416/mmu:12389%09red
	Salmonella infection	KEGG PATHWAY	mmu05132	1	79	0.0860768	0.16512	ENSMUSG00000058427	mmu:20310|	20310|	http://www.genome.jp/kegg-bin/show_pathway?mmu05132/mmu:20310%09red
	Hematopoietic cell lineage	KEGG PATHWAY	mmu04640	1	86	0.0932589	0.16512	ENSMUSG00000038067	mmu:12985|	12985|	http://www.genome.jp/kegg-bin/show_pathway?mmu04640/mmu:12985%09red
	Protein digestion and absorption	KEGG PATHWAY	mmu04974	1	89	0.0963202	0.16512	ENSMUSG00000029675	mmu:13717|	13717|	http://www.genome.jp/kegg-bin/show_pathway?mmu04974/mmu:13717%09red
	NF-kappa B signaling pathway	KEGG PATHWAY	mmu04064	1	100	0.10746	0.171936	ENSMUSG00000058427	mmu:20310|	20310|	http://www.genome.jp/kegg-bin/show_pathway?mmu04064/mmu:20310%09red
	TNF signaling pathway	KEGG PATHWAY	mmu04668	1	109	0.116476	0.174714	ENSMUSG00000058427	mmu:20310|	20310|	http://www.genome.jp/kegg-bin/show_pathway?mmu04668/mmu:20310%09red
	Adrenergic signaling in cardiomyocytes	KEGG PATHWAY	mmu04261	1	151	0.157402	0.214937	ENSMUSG00000034810	mmu:20272|	20272|	http://www.genome.jp/kegg-bin/show_pathway?mmu04261/mmu:20272%09red
	Jak-STAT signaling pathway	KEGG PATHWAY	mmu04630	1	155	0.161202	0.214937	ENSMUSG00000038067	mmu:12985|	12985|	http://www.genome.jp/kegg-bin/show_pathway?mmu04630/mmu:12985%09red
	cGMP-PKG signaling pathway	KEGG PATHWAY	mmu04022	1	170	0.175309	0.221443	ENSMUSG00000031489	mmu:11556|	11556|	http://www.genome.jp/kegg-bin/show_pathway?mmu04022/mmu:11556%09red
	Chemokine signaling pathway	KEGG PATHWAY	mmu04062	1	196	0.199221	0.227524	ENSMUSG00000058427	mmu:20310|	20310|	http://www.genome.jp/kegg-bin/show_pathway?mmu04062/mmu:20310%09red
	Proteoglycans in cancer	KEGG PATHWAY	mmu05205	1	205	0.207341	0.227524	ENSMUSG00000007655	mmu:12389|	12389|	http://www.genome.jp/kegg-bin/show_pathway?mmu05205/mmu:12389%09red
	Focal adhesion	KEGG PATHWAY	mmu04510	1	207	0.209134	0.227524	ENSMUSG00000007655	mmu:12389|	12389|	http://www.genome.jp/kegg-bin/show_pathway?mmu04510/mmu:12389%09red
	Regulation of actin cytoskeleton	KEGG PATHWAY	mmu04810	1	217	0.218044	0.227524	ENSMUSG00000022995	mmu:13800|	13800|	http://www.genome.jp/kegg-bin/show_pathway?mmu04810/mmu:13800%09red
	PI3K-Akt signaling pathway	KEGG PATHWAY	mmu04151	1	351	0.328486	0.328486	ENSMUSG00000038067	mmu:12985|	12985|	http://www.genome.jp/kegg-bin/show_pathway?mmu04151/mmu:12985%09red
	--------------------
	#Term	Database	ID	Input number	Background number	P-Value	Corrected P-Value	Input	KEGG_ID/KO	Entrez_ID	Hyperlink
	--------------------
	#Term	Database	ID	Input number	Background number	P-Value	Corrected P-Value	Input	KEGG_ID/KO	Entrez_ID	Hyperlink
	--------------------
	Up KEGG pathway-Ct vs Control
	##Databases: KEGG PATHWAY
	##Statistical test method: hypergeometric test / Fisher's exact test
	##FDR correction method: Benjamini and Hochberg
	#Term	Database	ID	Input number	Background number	P-Value	Corrected P-Value	Input	KEGG_ID/KO	Entrez_ID	Hyperlink
	--------------------
	#Term	Database	ID	Input number	Background number	P-Value	Corrected P-Value	Input	KEGG_ID/KO	Entrez_ID	Hyperlink
	--------------------
	#Term	Database	ID	Input number	Background number	P-Value	Corrected P-Value	Input	KEGG_ID/KO	Entrez_ID	Hyperlink
	--------------------
	Down KEGG pathway-Ct vs Control
	##Databases: KEGG PATHWAY
	##Statistical test method: hypergeometric test / Fisher's exact test
	##FDR correction method: Benjamini and Hochberg
	#Term	Database	ID	Input number	Background number	P-Value	Corrected P-Value	Input	KEGG_ID/KO	Entrez_ID	Hyperlink
	Calcium signaling pathway	KEGG PATHWAY	mmu04020	2	181	0.0178595	0.16512	ENSMUSG00000020081|ENSMUSG00000031489	mmu:21337|mmu:11556|	21337|11556|	http://www.genome.jp/kegg-bin/show_pathway?mmu04020/mmu:21337%09red/mmu:11556%09red
	Endocytosis	KEGG PATHWAY	mmu04144	2	231	0.0280077	0.16512	ENSMUSG00000007655|ENSMUSG00000031489	mmu:12389|mmu:11556|	12389|11556|	http://www.genome.jp/kegg-bin/show_pathway?mmu04144/mmu:11556%09red/mmu:12389%09red
	Cytokine-cytokine receptor interaction	KEGG PATHWAY	mmu04060	2	264	0.0357061	0.16512	ENSMUSG00000038067|ENSMUSG00000058427	mmu:12985|mmu:20310|	12985|20310|	http://www.genome.jp/kegg-bin/show_pathway?mmu04060/mmu:20310%09red/mmu:12985%09red
	Neuroactive ligand-receptor interaction	KEGG PATHWAY	mmu04080	2	282	0.0402136	0.16512	ENSMUSG00000020081|ENSMUSG00000031489	mmu:21337|mmu:11556|	21337|11556|	http://www.genome.jp/kegg-bin/show_pathway?mmu04080/mmu:21337%09red/mmu:11556%09red
	Malaria	KEGG PATHWAY	mmu05144	1	48	0.0536057	0.16512	ENSMUSG00000038067	mmu:12985|	12985|	http://www.genome.jp/kegg-bin/show_pathway?mmu05144/mmu:12985%09red
	Legionellosis	KEGG PATHWAY	mmu05134	1	58	0.0641999	0.16512	ENSMUSG00000058427	mmu:20310|	20310|	http://www.genome.jp/kegg-bin/show_pathway?mmu05134/mmu:20310%09red
	NOD-like receptor signaling pathway	KEGG PATHWAY	mmu04621	1	58	0.0641999	0.16512	ENSMUSG00000058427	mmu:20310|	20310|	http://www.genome.jp/kegg-bin/show_pathway?mmu04621/mmu:20310%09red
	Drug metabolism - cytochrome P450	KEGG PATHWAY	mmu00982	1	66	0.0725929	0.16512	ENSMUSG00000040170	mmu:55990|	55990|	http://www.genome.jp/kegg-bin/show_pathway?mmu00982/mmu:55990%09red
	Salivary secretion	KEGG PATHWAY	mmu04970	1	77	0.0840147	0.16512	ENSMUSG00000031489	mmu:11556|	11556|	http://www.genome.jp/kegg-bin/show_pathway?mmu04970/mmu:11556%09red
	Bacterial invasion of epithelial cells	KEGG PATHWAY	mmu05100	1	77	0.0840147	0.16512	ENSMUSG00000007655	mmu:12389|	12389|	http://www.genome.jp/kegg-bin/show_pathway?mmu05100/mmu:12389%09red
	Viral myocarditis	KEGG PATHWAY	mmu05416	1	78	0.0850463	0.16512	ENSMUSG00000007655	mmu:12389|	12389|	http://www.genome.jp/kegg-bin/show_pathway?mmu05416/mmu:12389%09red
	Salmonella infection	KEGG PATHWAY	mmu05132	1	79	0.0860768	0.16512	ENSMUSG00000058427	mmu:20310|	20310|	http://www.genome.jp/kegg-bin/show_pathway?mmu05132/mmu:20310%09red
	Hematopoietic cell lineage	KEGG PATHWAY	mmu04640	1	86	0.0932589	0.16512	ENSMUSG00000038067	mmu:12985|	12985|	http://www.genome.jp/kegg-bin/show_pathway?mmu04640/mmu:12985%09red
	Protein digestion and absorption	KEGG PATHWAY	mmu04974	1	89	0.0963202	0.16512	ENSMUSG00000029675	mmu:13717|	13717|	http://www.genome.jp/kegg-bin/show_pathway?mmu04974/mmu:13717%09red
	NF-kappa B signaling pathway	KEGG PATHWAY	mmu04064	1	100	0.10746	0.171936	ENSMUSG00000058427	mmu:20310|	20310|	http://www.genome.jp/kegg-bin/show_pathway?mmu04064/mmu:20310%09red
	TNF signaling pathway	KEGG PATHWAY	mmu04668	1	109	0.116476	0.174714	ENSMUSG00000058427	mmu:20310|	20310|	http://www.genome.jp/kegg-bin/show_pathway?mmu04668/mmu:20310%09red
	Adrenergic signaling in cardiomyocytes	KEGG PATHWAY	mmu04261	1	151	0.157402	0.214937	ENSMUSG00000034810	mmu:20272|	20272|	http://www.genome.jp/kegg-bin/show_pathway?mmu04261/mmu:20272%09red
	Jak-STAT signaling pathway	KEGG PATHWAY	mmu04630	1	155	0.161202	0.214937	ENSMUSG00000038067	mmu:12985|	12985|	http://www.genome.jp/kegg-bin/show_pathway?mmu04630/mmu:12985%09red
	cGMP-PKG signaling pathway	KEGG PATHWAY	mmu04022	1	170	0.175309	0.221443	ENSMUSG00000031489	mmu:11556|	11556|	http://www.genome.jp/kegg-bin/show_pathway?mmu04022/mmu:11556%09red
	Chemokine signaling pathway	KEGG PATHWAY	mmu04062	1	196	0.199221	0.227524	ENSMUSG00000058427	mmu:20310|	20310|	http://www.genome.jp/kegg-bin/show_pathway?mmu04062/mmu:20310%09red
	Proteoglycans in cancer	KEGG PATHWAY	mmu05205	1	205	0.207341	0.227524	ENSMUSG00000007655	mmu:12389|	12389|	http://www.genome.jp/kegg-bin/show_pathway?mmu05205/mmu:12389%09red
	Focal adhesion	KEGG PATHWAY	mmu04510	1	207	0.209134	0.227524	ENSMUSG00000007655	mmu:12389|	12389|	http://www.genome.jp/kegg-bin/show_pathway?mmu04510/mmu:12389%09red
	Regulation of actin cytoskeleton	KEGG PATHWAY	mmu04810	1	217	0.218044	0.227524	ENSMUSG00000022995	mmu:13800|	13800|	http://www.genome.jp/kegg-bin/show_pathway?mmu04810/mmu:13800%09red
	PI3K-Akt signaling pathway	KEGG PATHWAY	mmu04151	1	351	0.328486	0.328486	ENSMUSG00000038067	mmu:12985|	12985|	http://www.genome.jp/kegg-bin/show_pathway?mmu04151/mmu:12985%09red
	--------------------
	#Term	Database	ID	Input number	Background number	P-Value	Corrected P-Value	Input	KEGG_ID/KO	Entrez_ID	Hyperlink
	--------------------
	#Term	Database	ID	Input number	Background number	P-Value	Corrected P-Value	Input	KEGG_ID/KO	Entrez_ID	Hyperlink
	--------------------

## Sheet: Table S5
	Table S5. LPS vs Ct + LPS differentially expressed genes.
	Gene_id	readcount_LPS	readcount_Ct+LPS	log2FoldChange	pval	padj	significant		LPS vs Ct+LPS up-regulated genes (padj<0.05)
	ENSMUSG00000000001	5502.48	6556.13	-0.25276	0.16978	0.72086	FALSE		Gene_id	readcount_LPS	readcount_Ct+LPS	log2FoldChange	pval	padj	Gene name	Interpro Description
	ENSMUSG00000000028	67.4991	44.9597	0.58624	0.12569	0.63856	FALSE		ENSMUSG00000067575	116.88	11.0486	3.4031	0.00061801	0.045236	-//-
	ENSMUSG00000000031	97.6608	15.7641	2.6311	0.00085732	0.054593	FALSE		ENSMUSG00000063919	8.04677	0.997055	3.0127	0.00060493	0.044752	Srrm4	-||Serine/arginine repetitive matrix protein, C-terminal
	ENSMUSG00000000037	3.53851	2.24695	0.65517	0.50541	1	FALSE		ENSMUSG00000000889	14.7376	2.97233	2.3098	2.147e-05	0.0061373	Dbh	Copper type II ascorbate-dependent monooxygenase, C-terminal||PHM/PNGase F domain superfamily||Tyramine beta-hydroxylase/Dopamine beta-hydroxylase||DOMON domain||Copper type II, ascorbate-dependent monooxygenase, N-terminal||Copper type II, ascorbate-dependent monooxygenase-like, C-terminal||Copper type II, ascorbate-dependent monooxygenase, histidine-cluster-2 conserved site||Copper type II, asc…
	ENSMUSG00000000049	5.65536	13.3862	-1.2431	0.0086736	0.18972	FALSE		ENSMUSG00000108064	20.5337	4.4492	2.2064	1.3079e-06	0.0012969	-//-
	ENSMUSG00000000056	975.257	1175.91	-0.26992	0.16695	0.7173	FALSE		ENSMUSG00000104435	23.6228	5.20308	2.1827	1.4729e-06	0.0013242	-//-
	ENSMUSG00000000058	171.536	147.75	0.21535	0.39203	0.96938	FALSE		ENSMUSG00000029819	19.0316	4.79021	1.9902	1.1257e-05	0.004228	Npy	Pancreatic hormone-like||Pancreatic hormone-like, conserved site
	ENSMUSG00000000078	4435.01	4556.39	-0.038952	0.92605	1	FALSE		ENSMUSG00000038067	54.6696	13.9464	1.9708	2.9691e-06	0.002137	Csf3	Interleukin-6/GCSF/MGF||Four-helical cytokine-like, core||Interleukin-6/GCSF/MGF, conserved site
	ENSMUSG00000000085	191.095	143.422	0.41402	0.053418	0.44968	FALSE		ENSMUSG00000019772	219.438	58.9186	1.897	1.8983e-16	5.7387e-12	Vip	Vasoactive intestinal peptide||Glucagon/GIP/secretin/VIP
	ENSMUSG00000000088	1279.89	1471.58	-0.20135	0.28936	0.8673	FALSE		ENSMUSG00000108696	11.1972	3.05346	1.8746	0.00055769	0.043451	-//-
	ENSMUSG00000000093	214.381	170.081	0.33396	0.10295	0.59357	FALSE		ENSMUSG00000032850	23.8102	6.49678	1.8738	1.2738e-05	0.0044926	Rnft2	-||Zinc finger, RING/FYVE/PHD-type||Zinc finger, RING-type, conserved site||Zinc finger, RING-type
	ENSMUSG00000000094	4.62533	6.05656	-0.38894	0.61636	1	FALSE		ENSMUSG00000044349	97.4595	27.1411	1.8443	2.013e-06	0.0016447	Snhg11	-
	ENSMUSG00000000120	78.3829	40.6701	0.94657	0.048984	0.43059	FALSE		ENSMUSG00000085687	17.8938	5.46675	1.7107	7.0176e-05	0.013465	-//-
	ENSMUSG00000000125	20.7258	6.54247	1.6635	0.018041	0.2706	FALSE		ENSMUSG00000095332	20.4684	6.44166	1.6679	8.0726e-05	0.014381	Gm9821	-
	ENSMUSG00000000126	46.0202	22.6919	1.0201	0.0016405	0.078223	FALSE		ENSMUSG00000055632	658.739	217.396	1.5994	5.9856e-06	0.0033508	Hmcn2	Immunoglobulin I-set||EGF-like calcium-binding, conserved site||Hemicentin-2||Growth factor receptor cysteine-rich domain superfamily||-||EGF-like domain||Immunoglobulin V-set domain||Immunoglobulin-like fold||Complement Clr-like EGF domain||EGF-like, conserved site||Immunoglobulin-like domain superfamily||EGF-type aspartate/asparagine hydroxylation site||G2 nidogen/fibulin G2F||Immunoglobulin-li…
	ENSMUSG00000000127	149.312	161.259	-0.11105	0.54386	1	FALSE		ENSMUSG00000068740	25.8052	8.72073	1.5651	0.00014715	0.020341	Celsr2	GPCR, family 2, secretin-like||Cadherin-like||GAIN domain, N-terminal||Laminin EGF domain||GPS motif||Concanavalin A-like lectin/glucanase domain superfamily||EGF-like, conserved site||EGF-like calcium-binding domain||EGF-like domain||Cadherin||GPCR, family 2-like||GPCR, family 2, extracellular hormone receptor domain||Laminin G domain||Cadherin conserved site||EGF-type aspartate/asparagine hydro…
	ENSMUSG00000000131	1072.51	993.895	0.10982	0.60979	1	FALSE		ENSMUSG00000115317	19.3068	6.53748	1.5623	0.00034538	0.032953	-//-
	ENSMUSG00000000134	616.535	603.4	0.031068	0.89714	1	FALSE		ENSMUSG00000084834	34.1392	11.67	1.5486	7.0953e-06	0.0034069	-//-
	ENSMUSG00000000142	445.211	522.03	-0.22965	0.48588	1	FALSE		ENSMUSG00000053693	26.9837	9.27202	1.5411	3.6073e-05	0.0086646	Mast1	PDZ domain||Serine/threonine-protein kinase, active site||AGC-kinase, C-terminal||Microtubule-associated serine/threonine-protein kinase 1||Microtubule-associated serine/threonine-protein kinase, domain||PDZ superfamily||Protein kinase domain||Microtubule-associated serine/threonine-protein kinase, pre-PK domain superfamily||Protein kinase-like domain superfamily
	ENSMUSG00000000148	223.614	206.506	0.11482	0.55155	1	FALSE		ENSMUSG00000020431	18.8795	6.5315	1.5313	0.00036033	0.033789	Adcy1	Adenylate cyclase, N-terminal||Nucleotide cyclase||Adenylyl cyclase class-4/guanylyl cyclase, conserved site||Adenylate cyclase||Adenylyl cyclase class-3/4/guanylyl cyclase
	ENSMUSG00000000149	406.289	407.999	-0.0060587	0.97121	1	FALSE		ENSMUSG00000058740	19.9443	6.96815	1.5171	0.00048643	0.03985	Kcnt1	-||Potassium channel, BK, alpha subunit||Potassium channel domain||Regulator of K+ conductance, C-terminal domain superfamily
	ENSMUSG00000000154	698.589	1086.19	-0.63676	0.00091325	0.056342	FALSE		ENSMUSG00000062785	71.9156	26.0399	1.4656	4.2192e-08	0.00014172	Kcnc3	-||SKP1/BTB/POZ domain superfamily||Potassium channel tetramerisation-type BTB domain||Ion transport domain||Potassium channel, voltage dependent, Kv3||Voltage-gated potassium channel||Potassium channel, voltage dependent, Kv3, inactivation domain||Potassium channel, voltage dependent, Kv3.3||Potassium channel, voltage dependent, Kv||BTB/POZ domain
	ENSMUSG00000000157	102.606	80.7353	0.34584	0.3253	0.90845	FALSE		ENSMUSG00000054453	27.6975	10.0715	1.4595	8.7082e-05	0.014957	Sytl5	Zinc finger, RING/FYVE/PHD-type||Synaptotagmin-like protein 5||Synaptotagmin-like protein 4/5, C2A domain||C2 domain||C2 domain superfamily||Zinc finger, FYVE/PHD-type||Rab-binding domain
	ENSMUSG00000000159	1486.13	1945.6	-0.38866	0.040137	0.39318	FALSE		ENSMUSG00000079105	46.1581	17.1108	1.4317	4.2181e-06	0.0026023	C7	Sushi/SCR/CCP superfamily||Membrane attack complex component/perforin domain, conserved site||Thrombospondin type-1 (TSP1) repeat superfamily||Complement component C7||Thrombospondin type-1 (TSP1) repeat||Sushi/SCR/CCP domain||LDL receptor-like superfamily||Membrane attack complex component/perforin (MACPF) domain||Factor I / membrane attack complex||Membrane attack complex component/perforin/com…
	ENSMUSG00000000167	10.0785	9.66352	0.060657	0.97358	1	FALSE		ENSMUSG00000097888	34.2341	13.0336	1.3932	0.00032532	0.032034	-//-
	ENSMUSG00000000168	744.376	458.671	0.69857	0.00049524	0.04045	TRUE		ENSMUSG00000035370	21.1566	8.19148	1.3689	0.00062007	0.045277	Adat3	Cytidine and deoxycytidylate deaminase domain||Cytidine deaminase-like||-
	ENSMUSG00000000171	4579.15	4734.97	-0.048276	0.76767	1	FALSE		ENSMUSG00000067229	106.417	41.6703	1.3526	2.4546e-08	9.4804e-05	Cyp2c66	-||Cytochrome P450, E-class, group I||Cytochrome P450||Cytochrome P450, conserved site||Cytochrome P450 superfamily
	ENSMUSG00000000182	0.305006	0.228911	0.41405	1	1	FALSE		ENSMUSG00000026185	335.997	134.159	1.3245	7.1001e-06	0.0034069	Igfbp5	Insulin-like growth factor-binding protein family 1-6, chordata||Insulin-like growth factor-binding protein, IGFBP||Thyroglobulin type-1||Thyroglobulin type-1 superfamily||Growth factor receptor cysteine-rich domain superfamily||Insulin-like growth factor binding protein 5||Insulin-like growth factor binding protein, N-terminal, Cys-rich conserved site||Insulin-like growth factor binding protein
	ENSMUSG00000000184	2191.98	1964.16	0.15832	0.86962	1	FALSE		ENSMUSG00000000794	119.978	48.137	1.3175	0.00057415	0.044241	Kcnn3	WD40/YVTN repeat-like-containing domain superfamily||Calmodulin-binding domain||Potassium channel, calcium-activated, SK||SK, calmodulin-binding domain superfamily||Potassium channel domain
	ENSMUSG00000000194	2733.17	3429.67	-0.3275	0.069115	0.50318	FALSE		ENSMUSG00000035049	230.074	92.3566	1.3168	6.2017e-05	0.012666	Rrp12	Armadillo-like helical||Armadillo-type fold||Uncharacterised domain NUC173
	ENSMUSG00000000197	12.795	6.69231	0.935	0.13286	0.65351	FALSE		ENSMUSG00000074766	66.1199	26.5533	1.3162	0.00053927	0.042416	Ism1	Thrombospondin type-1 (TSP1) repeat||AMOP domain||Thrombospondin type-1 (TSP1) repeat superfamily
	ENSMUSG00000000202	1.46636	0.915645	0.67938	0.64033	1	FALSE		ENSMUSG00000097772	31.9753	12.9142	1.308	0.00020241	0.024476	-//-
	ENSMUSG00000000204	2688.99	2563.64	0.068867	0.93229	1	FALSE		ENSMUSG00000052563	41.4425	16.8198	1.301	0.00022415	0.02557	D930048N14Rik	-
	ENSMUSG00000000214	6.48881	5.88367	0.14124	1	1	FALSE		ENSMUSG00000029762	870.965	355.342	1.2934	6.0345e-07	0.00076009	Akr1b8	Aldo/keto reductase, conserved site||Aldo/keto reductase||NADP-dependent oxidoreductase domain superfamily||NADP-dependent oxidoreductase domain
	ENSMUSG00000000223	10.7606	4.85672	1.1477	0.026093	0.32568	FALSE		ENSMUSG00000036169	53.286	21.7494	1.2928	1.9062e-05	0.0059027	Sostdc1	Cystine knot, C-terminal||Sclerostin/Sclerostin domain-containing protein 1||Cystine-knot cytokine
	ENSMUSG00000000244	22.3992	48.9443	-1.1277	0.33381	0.91451	FALSE		ENSMUSG00000036560	34.1045	13.9519	1.2895	0.0002213	0.025434	Lgi4	EAR||Leucine-rich repeat||Leucine-rich repeat, typical subtype||-||Cysteine-rich flanking region, C-terminal||Leucine-rich repeat domain superfamily||Leucine-rich glioma-inactivated , EPTP repeat
	ENSMUSG00000000248	1.12815	0.94375	0.25748	0.79347	1	FALSE		ENSMUSG00000027115	33.0991	13.6406	1.2789	0.00059511	0.044751	Kif18a	Kinesin motor domain||Kinesin motor domain superfamily||Kinesin-like protein||P-loop containing nucleoside triphosphate hydrolase||Kinesin motor domain, conserved site
	ENSMUSG00000000253	62.7004	60.4692	0.052274	0.99216	1	FALSE		ENSMUSG00000090942	37.7709	15.6257	1.2734	0.00019702	0.02431	F830016B08Rik	P-loop containing nucleoside triphosphate hydrolase||IRG-type guanine nucleotide-binding (G) domain||Immunity-related GTPases-like
	ENSMUSG00000000263	0.632508	0.158962	1.9924	0.67863	1	FALSE		ENSMUSG00000027875	5538.2	2330.05	1.2491	0.00013539	0.019609	Hmgcs2	Hydroxymethylglutaryl-CoA synthase, eukaryotic||Hydroxymethylglutaryl-coenzyme A synthase, N-terminal||Hydroxymethylglutaryl-coenzyme A synthase, active site||Hydroxymethylglutaryl-coenzyme A synthase C-terminal domain||Thiolase-like
	ENSMUSG00000000266	324.526	297.649	0.12472	0.59702	1	FALSE		ENSMUSG00000022947	96.2211	40.6239	1.244	0.00012513	0.018633	Cbr3	Short-chain dehydrogenase/reductase, conserved site||Short-chain dehydrogenase/reductase SDR||NAD(P)-binding domain superfamily
	ENSMUSG00000000275	6686.65	7967.98	-0.25293	0.3324	0.91366	FALSE		ENSMUSG00000061462	40.3669	17.2501	1.2266	6.2429e-05	0.012666	Obscn	Immunoglobulin V-set domain||Fibronectin type III||Pleckstrin homology domain||Immunoglobulin-like fold||IQ motif, EF-hand binding site||Immunoglobulin-like domain superfamily||Dbl homology (DH) domain||SH3-like domain superfamily||Immunoglobulin I-set||Serine/threonine protein kinase, striated muscle-specific||-||Immunoglobulin subtype||Immunoglobulin subtype 2||Serine/threonine-protein kinase, …
	ENSMUSG00000000276	114.604	104.498	0.13318	0.58085	1	FALSE		ENSMUSG00000020926	50.2849	21.6205	1.2177	9.059e-05	0.01513	Adam11	Metallopeptidase, catalytic domain superfamily||ADAM, cysteine-rich||Disintegrin domain||EGF-like, conserved site||Reprolysin domain, adamalysin-type||Disintegrin domain superfamily||EGF-like domain||Peptidase M12B, ADAM/reprolysin||Disintegrin, conserved site||EGF-like domain, extracellular||Peptidase M12B, propeptide
	ENSMUSG00000000278	1051.65	1127.83	-0.1009	0.68138	1	FALSE		ENSMUSG00000025586	32.9305	14.2205	1.2115	0.00061364	0.045025	Cpeb1	RNA-binding domain superfamily||Cytoplasmic polyadenylation element-binding protein, ZZ domain||Cytoplasmic polyadenylation element-binding protein 1, N-terminal||RNA recognition motif domain||CPEB-1, RNA recognition motif 1||Cytoplasmic polyadenylation element-binding protein
	ENSMUSG00000000282	717.336	676.703	0.084125	0.62501	1	FALSE		ENSMUSG00000047793	52.5593	22.8554	1.2014	0.00011028	0.017455	Sned1	EGF-like calcium-binding, conserved site||Growth factor receptor cysteine-rich domain superfamily||EGF-type aspartate/asparagine hydroxylation site||Sushi/SCR/CCP domain||Fibronectin type III superfamily||EGF-like domain||EGF-like calcium-binding domain||Fibronectin type III||NIDO domain||EGF-like, conserved site||Immunoglobulin-like fold||Sushi/SCR/CCP superfamily
	ENSMUSG00000000290	281.894	348.818	-0.30732	0.29826	0.88046	FALSE		ENSMUSG00000061414	457.351	202.528	1.1752	3.3053e-06	0.0022709	Cracr2a	Small GTPase superfamily||EF-hand domain||Small GTP-binding protein domain||EF-hand domain pair||P-loop containing nucleoside triphosphate hydrolase||EF-Hand 1, calcium-binding site
	ENSMUSG00000000295	95.0083	75.1567	0.33815	0.12277	0.6338	FALSE		Novel00537	32.7178	14.5077	1.1733	0.00060215	0.044752	--	mCG148321 [Mus musculus]
	ENSMUSG00000000296	17.307	11.1222	0.63791	0.11856	0.62683	FALSE		ENSMUSG00000029445	108.638	48.1912	1.1727	8.3267e-07	0.00095938	Hpd	Glyoxalase/Bleomycin resistance protein/Dihydroxybiphenyl dioxygenase||Glyoxalase/fosfomycin resistance/dioxygenase domain||Vicinal oxygen chelate (VOC) domain||4-hydroxyphenylpyruvate dioxygenase
	ENSMUSG00000000301	25.0616	30.0078	-0.25986	0.35196	0.9338	FALSE		ENSMUSG00000080316	71.7711	31.914	1.1692	9.7388e-06	0.0039614	Spaca6	Immunoglobulin-like fold||Immunoglobulin-like domain||Sperm acrosome membrane-associated protein 6||-
	ENSMUSG00000000303	12600.3	18881.6	-0.58353	0.0023895	0.095549	FALSE		ENSMUSG00000107962	107.263	48.0328	1.1591	4.8558e-05	0.010485	-//-
	ENSMUSG00000000305	3.07473	4.05555	-0.39944	0.63654	1	FALSE		ENSMUSG00000110631	965.354	434.104	1.153	8.8051e-05	0.014999	-//-
	ENSMUSG00000000308	15908.2	19046	-0.25972	0.14676	0.68275	FALSE		ENSMUSG00000054321	94.6263	42.6834	1.1486	5.8724e-06	0.0033508	Taf4b	Transcription initiation factor TFIID component TAF4||TAFH/NHR1||Histone-fold||TAFH/NHR1 domain superfamily
	ENSMUSG00000000317	53.3286	38.3519	0.47561	0.10184	0.59056	FALSE		ENSMUSG00000063810	53.5078	24.2018	1.1446	0.00018495	0.023492	Alms1	Alstrom syndrome protein 1||ALMS motif
	ENSMUSG00000000318	13.511	6.668	1.0188	0.073779	0.51752	FALSE		ENSMUSG00000086390	202.138	91.741	1.1397	5.791e-05	0.012073	-//-
	ENSMUSG00000000320	8.55804	13.4631	-0.65366	0.090769	0.5624	FALSE		ENSMUSG00000037020	51.0539	23.1746	1.1395	8.8315e-05	0.014999	Wdr62	Quinoprotein alcohol dehydrogenase-like superfamily||WD40-repeat-containing domain superfamily||-||WD40 repeat||Anaphase-promoting complex subunit 4, WD40 domain||WD40/YVTN repeat-like-containing domain superfamily||WD40-repeat-containing domain
	ENSMUSG00000000325	17.6661	9.34982	0.91797	0.20492	0.77201	FALSE		ENSMUSG00000076431	165.902	75.5586	1.1347	3.2473e-06	0.0022709	Sox4	High mobility group box domain superfamily||High mobility group box domain||Transcription factor SOX-11/4
	ENSMUSG00000000326	80.3747	40.1894	0.99993	0.32934	0.91134	FALSE		ENSMUSG00000024112	338.849	154.483	1.1332	9.3066e-08	0.00021149	Cacna1h	Ion transport domain||-||Voltage-dependent calcium channel, T-type, alpha-1 subunit
	ENSMUSG00000000339	361.108	370.651	-0.037629	0.81822	1	FALSE		ENSMUSG00000021340	62.7877	29.0138	1.1137	8.6978e-05	0.014957	Gpld1	Glycoprotein phospholipase D||Integrin alpha beta-propellor||FG-GAP repeat||Phospholipase C/D
	ENSMUSG00000000340	370.907	315.196	0.2348	0.28081	0.85893	FALSE		ENSMUSG00000052212	101.048	46.6978	1.1136	0.00070972	0.04865	Cd177	Ly-6 antigen/uPA receptor-like
	ENSMUSG00000000346	5851.24	7039.98	-0.26683	0.17198	0.7235	FALSE		ENSMUSG00000042010	717.898	332.515	1.1104	7.4835e-05	0.013879	Acacb	Single hybrid motif||Carbamoyl-phosphate synthetase large subunit-like, ATP-binding domain||ATP-grasp fold, subdomain 1||Acetyl-coenzyme A carboxyltransferase, N-terminal||Biotin carboxylase, C-terminal||Biotin carboxylation domain||ATP-grasp fold||Acetyl-CoA carboxylase||Pre-ATP-grasp domain superfamily||Acetyl-coenzyme A carboxyltransferase, C-terminal||Rudiment single hybrid motif||ClpP/croton…
	ENSMUSG00000000355	308.877	292.744	0.077395	0.67083	1	FALSE		ENSMUSG00000028957	253.548	117.685	1.1073	3.3123e-05	0.0083441	Per3	Period circadian protein 3||PAS domain||-||PAS domain superfamily||PAS fold-3||Period circadian-like, C-terminal
	ENSMUSG00000000359	34.2798	28.5508	0.26383	0.4265	0.98422	FALSE		ENSMUSG00000097000	48.4022	22.4846	1.1061	0.00010594	0.017013	-//-
	ENSMUSG00000000365	0.586612	1.62269	-1.4679	0.35729	0.93874	FALSE		ENSMUSG00000035125	49.6015	23.1586	1.0988	0.00042102	0.036998	Gcfc2	GC-rich sequence DNA-binding factor||GC-rich sequence DNA-binding factor domain||-
	ENSMUSG00000000374	2149.29	2459.35	-0.19442	0.30298	0.88474	FALSE		ENSMUSG00000035107	112.971	52.9662	1.0928	1.5542e-05	0.0051068	Dcbld2	LCCL domain||LCCL domain superfamily||Spermadhesin, CUB domain superfamily||Coagulation factor 5/8 C-terminal domain||Galactose-binding-like domain superfamily||CUB domain
	ENSMUSG00000000378	311.638	352.379	-0.17726	0.46189	1	FALSE		ENSMUSG00000031596	44.1787	20.8128	1.0859	0.00021183	0.025052	Slc7a2	Amino acid/polyamine transporter I||Cationic amino acid transporter, C-terminal||Cationic amino acid transport permease||-
	ENSMUSG00000000384	849.807	582.875	0.54395	0.0061607	0.15826	FALSE		ENSMUSG00000025407	71.7747	34.4125	1.0605	2.1253e-05	0.0061373	Gli1	Zinc finger, RING/FYVE/PHD-type||Zinc finger C2H2-type||Zinc finger protein GLI1||Zinc finger C2H2 superfamily
	ENSMUSG00000000385	1763.34	1133.56	0.63745	0.00072817	0.049578	TRUE		ENSMUSG00000033166	188.037	90.1584	1.0605	0.00044401	0.038343	Dis3	Ribonuclease II/R, conserved site||PIN domain||Rrp44-like cold shock domain||PIN-like domain superfamily||-||Nucleic acid-binding, OB-fold||Exosome complex exonuclease RRP44, S1 domain
	ENSMUSG00000000386	491.563	277.372	0.82555	0.53743	1	FALSE		Novel00060	198.355	95.2692	1.058	0.00025539	0.027672	--	mCG12966 [Mus musculus]
	ENSMUSG00000000392	56.1874	38.9968	0.52689	0.097595	0.57974	FALSE		ENSMUSG00000105272	41.0303	19.8117	1.0503	0.00041231	0.036758	-//-
	ENSMUSG00000000394	221.682	86.6289	1.3556	0.00088918	0.055652	FALSE		ENSMUSG00000037709	207.739	101.041	1.0398	2.5511e-06	0.001928	Fam13a	-
	ENSMUSG00000000399	1053.61	1137.6	-0.11065	0.54174	1	FALSE		ENSMUSG00000023886	885.417	430.701	1.0397	0.00026168	0.027895	Smoc2	Thyroglobulin type-1 superfamily||EF-Hand 1, calcium-binding site||EF-hand domain pair||Thyroglobulin type-1||SPARC/Testican, calcium-binding domain||EF-hand domain||Kazal domain
	ENSMUSG00000000402	1.6341	3.34386	-1.033	0.52414	1	FALSE		ENSMUSG00000020676	115.407	56.2131	1.0377	0.00014263	0.02016	Ccl11	Chemokine interleukin-8-like domain||CC chemokine, conserved site||Chemokine interleukin-8-like superfamily
	ENSMUSG00000000409	120.721	178.472	-0.56402	0.091773	0.56492	FALSE		ENSMUSG00000086826	62.1545	30.3406	1.0346	8.3504e-05	0.014508	-//-
	ENSMUSG00000000411	0.691425	0.709792	-0.037825	1	1	FALSE		ENSMUSG00000028633	516.118	254.834	1.0181	4.5123e-05	0.0098134	Ctps	CTP synthase, N-terminal||P-loop containing nucleoside triphosphate hydrolase||CTP synthase||Class I glutamine amidotransferase-like||Glutamine amidotransferase||CTP synthase GATase domain
	ENSMUSG00000000416	26.0761	16.74	0.63943	0.060984	0.47902	FALSE		ENSMUSG00000060950	187.385	93.0212	1.0104	8.5024e-06	0.0038362	Trmt61a	S-adenosyl-L-methionine-dependent methyltransferase||tRNA (1-methyladenosine) methyltransferase catalytic subunit Gcd14
	ENSMUSG00000000420	4684.59	6213.87	-0.40757	0.021162	0.29513	FALSE		ENSMUSG00000073434	76.7618	38.3923	0.99957	0.00011172	0.017589	Wdr90	Quinoprotein alcohol dehydrogenase-like superfamily||WD40-repeat-containing domain||WD40/YVTN repeat-like-containing domain superfamily||WD repeat-containing protein 90||WD40 repeat, conserved site||WD40 repeat||WD40-repeat-containing domain superfamily||Cilia/flagella-associated protein 20/WDR90/C3orf67||Six-bladed beta-propeller, TolB-like
	ENSMUSG00000000439	161.517	172.384	-0.093937	0.65821	1	FALSE		ENSMUSG00000022231	516.33	258.904	0.99588	2.3627e-05	0.0065526	Sema5a	Sema domain superfamily||Semaphorin||Thrombospondin type-1 (TSP1) repeat||WD40/YVTN repeat-like-containing domain superfamily||Sema domain||Thrombospondin type-1 (TSP1) repeat superfamily||PSI domain
	ENSMUSG00000000440	105.961	94.5502	0.16439	0.49517	1	FALSE		ENSMUSG00000074934	1568.99	788.31	0.993	0.00024622	0.026968	Grem1	Cystine knot, C-terminal||DAN||Gremlin-1/2||Cystine-knot cytokine
	ENSMUSG00000000441	454.499	493.196	-0.11789	0.49838	1	FALSE		ENSMUSG00000046442	78.4421	39.6474	0.9844	0.0002721	0.028412	Ppm1e	PPM-type phosphatase domain superfamily||PPM-type phosphatase domain||PPM-type phosphatase, divalent cation binding||Protein phosphatase 2C family
	ENSMUSG00000000486	124.223	200.613	-0.69148	0.17792	0.73252	FALSE		ENSMUSG00000025008	67.3284	34.1184	0.98067	0.00012153	0.018633	Tctn3	Domain of unknown function DUF1619
	ENSMUSG00000000489	154.023	128.878	0.25714	0.26961	0.84634	FALSE		ENSMUSG00000105987	823.951	418.395	0.97769	1.0696e-05	0.0041453	-//-
	ENSMUSG00000000530	349.976	414.742	-0.24496	0.1921	0.75379	FALSE		ENSMUSG00000114255	60.3366	30.6818	0.97565	0.00063413	0.045861	-//-
	ENSMUSG00000000531	61.3291	57.5764	0.091096	0.73244	1	FALSE		ENSMUSG00000044359	300.052	153.114	0.9706	3.9176e-06	0.0025198	P2ry4	G protein-coupled receptor, rhodopsin-like||P2Y purinoceptor 4||GPCR, rhodopsin-like, 7TM
	ENSMUSG00000000532	1655.06	1622.01	0.029101	0.82188	1	FALSE		ENSMUSG00000097336	290.224	148.358	0.96809	3.5426e-06	0.0023281	-//-
	ENSMUSG00000000538	2399.83	2605.18	-0.11845	0.5207	1	FALSE		ENSMUSG00000002346	229.124	118.257	0.9542	2.033e-05	0.0059667	Slc25a42	Mitochondrial carrier domain superfamily||DNA mismatch repair, conserved site||Graves disease carrier protein||Mitochondrial carrier protein||Mitochondrial substrate/solute carrier
	ENSMUSG00000000544	10177.8	15918.1	-0.64524	0.00041972	0.036992	TRUE		ENSMUSG00000078789	62.1564	32.1968	0.94899	0.00036246	0.033789	Dph1	Diphthamide synthesis DPH1/DPH2||Diphthamide synthesis DHP1/DPH2, eukaryotes and archaea
	ENSMUSG00000000552	84.7812	75.224	0.17255	0.49958	1	FALSE		ENSMUSG00000041351	366.599	190.166	0.94695	2.5837e-05	0.0070364	Rap1gap	Rap GTPase activating protein domain||GoLoco motif||Rap/Ran-GAP superfamily
	ENSMUSG00000000555	465.443	241.556	0.94625	0.00064788	0.046402	TRUE		ENSMUSG00000000555	465.443	241.556	0.94625	0.00064788	0.046402	Itga5	FG-GAP repeat||Integrin alpha beta-propellor||Integrin alpha chain||Integrin domain superfamily||-||Integrin alpha chain, C-terminal cytoplasmic region, conserved site||Integrin alpha-2
	ENSMUSG00000000561	172.985	152.179	0.18488	0.41613	0.9759	FALSE		ENSMUSG00000005958	79.796	41.6093	0.93941	0.00023133	0.026191	Ephb3	Protein kinase domain||Tyrosine-protein kinase, receptor class V, conserved site||Protein kinase, ATP binding site||Protein kinase-like domain superfamily||Ephrin type-B receptor 3, ligand binding domain||Sterile alpha motif/pointed domain superfamily||Sterile alpha motif domain||Tyrosine-protein kinase, active site||Fibronectin type III superfamily||Ephrin receptor ligand binding domain||Tyrosin…
	ENSMUSG00000000562	6.2168	6.15802	0.013705	1	1	FALSE		ENSMUSG00000072949	686.562	358.032	0.9393	0.00041585	0.036758	Acot1	-||Alpha/Beta hydrolase fold||BAAT/Acyl-CoA thioester hydrolase C-terminal||Acyl-CoA thioester hydrolase/bile acid-CoA amino acid N-acetyltransferase||Acyl-CoA thioesterase, long chain
	ENSMUSG00000000563	4948.44	5925.28	-0.25991	0.15546	0.69704	FALSE		ENSMUSG00000034617	130.953	68.4689	0.93553	7.8213e-05	0.014074	Mtrr	Flavodoxin-like||FAD-binding, type 1||-||Oxidoreductase FAD/NAD(P)-binding||Flavoprotein pyridine nucleotide cytochrome reductase||Flavoprotein-like superfamily||Riboflavin synthase-like beta-barrel||Flavodoxin/nitric oxide synthase||Ferredoxin reductase-type FAD-binding domain
	ENSMUSG00000000567	212.934	135.858	0.64831	0.022109	0.30079	FALSE		ENSMUSG00000019852	192.942	101.02	0.93353	0.00015976	0.021182	Arfgef3	Armadillo-like helical||Mon2, dimerisation and cyclophilin-binding domain||Armadillo-type fold||Sec7, C-terminal domain superfamily||Sec7 domain||Sec7, C-terminal
	ENSMUSG00000000568	1050.58	1174.99	-0.16145	0.38418	0.9632	FALSE		ENSMUSG00000038335	221.078	115.846	0.93234	0.00014845	0.020341	Tsr1	-||AARP2CN||Bms1/Tsr1-type G domain||Ribosome biogenesis protein BMS1/TSR1, C-terminal
	ENSMUSG00000000579	115.381	152.313	-0.40063	0.13528	0.66021	FALSE		ENSMUSG00000036208	110.233	58.0703	0.92468	0.00010737	0.017083	Nepro	Domain of unknown function DUF4477||-
	ENSMUSG00000000581	605.929	726.306	-0.26143	0.18798	0.74814	FALSE		ENSMUSG00000034235	100.671	53.043	0.92441	0.00027551	0.028523	Usp54	-||Ubiquitin specific protease domain||Peptidase C19, ubiquitin carboxyl-terminal hydrolase
	ENSMUSG00000000594	459.104	554.117	-0.27137	0.30896	0.89215	FALSE		ENSMUSG00000103865	156.563	82.885	0.91756	0.00011516	0.017944	-//-
	ENSMUSG00000000600	564.986	518.092	0.12501	0.52568	1	FALSE		ENSMUSG00000004896	198.065	104.944	0.91635	3.4246e-05	0.0084857	Rrnad1	-||S-adenosyl-L-methionine-dependent methyltransferase||Methyltransferase domain
	ENSMUSG00000000605	993.498	1015.61	-0.031761	0.87261	1	FALSE		ENSMUSG00000021062	419.221	223.371	0.90827	1.3123e-05	0.004508	Rab15	P-loop containing nucleoside triphosphate hydrolase||Small GTPase superfamily||Small GTP-binding protein domain
	ENSMUSG00000000617	1.38361	5.18797	-1.9067	0.23242	0.80578	FALSE		ENSMUSG00000001802	84.853	45.291	0.90574	0.00025763	0.027716	Lrp3	Spermadhesin, CUB domain superfamily||LDL receptor-like superfamily||Low-density lipoprotein (LDL) receptor class A repeat||Low-density lipoprotein (LDL) receptor class A, conserved site||CUB domain
	ENSMUSG00000000627	8.67178	9.88836	-0.1894	0.74042	1	FALSE		Novel00364	406.222	217.202	0.90323	0.00034489	0.032953	--	mCG147230 [Mus musculus]
	ENSMUSG00000000628	1452.92	1279.61	0.18325	0.86612	1	FALSE		Novel00290	340.727	182.259	0.90262	0.0007139	0.048826	--	mKIAA1466 protein [Mus musculus]
	ENSMUSG00000000631	4383.91	5614.69	-0.35699	0.056615	0.46181	FALSE		ENSMUSG00000016624	136.906	73.3526	0.90026	3.9511e-05	0.0088706	Phf21b	Zinc finger, PHD-type||Zinc finger, RING/FYVE/PHD-type||-||Zinc finger, PHD-finger||Zinc finger, FYVE/PHD-type
	ENSMUSG00000000632	9.17358	3.68866	1.3144	0.16611	0.71646	FALSE		ENSMUSG00000032350	1632.75	881.621	0.88907	6.4867e-05	0.013043	Gclc	Glutamine synthetase/guanido kinase, catalytic domain||Glutamate-cysteine ligase catalytic subunit
	ENSMUSG00000000673	11.8098	43.0705	-1.8667	0.086131	0.55047	FALSE		ENSMUSG00000024999	174.094	94.1405	0.88698	8.2448e-05	0.014491	Noc3l	Armadillo-like helical||Nucleolar complex-associated protein 3||Armadillo-type fold||Nucleolar complex-associated protein 3, N-terminal||CCAAT-binding factor
	ENSMUSG00000000682	289.207	631.607	-1.1269	0.079065	0.52996	FALSE		ENSMUSG00000024597	1434.4	775.699	0.88688	0.00022065	0.025434	Slc12a2	SLC12A transporter family||Na/K/Cl co-transporter||Na/K/Cl co-transporter 1||SLC12A transporter, C-terminal||ABC transporter type 1, transmembrane domain superfamily||Amino acid permease, N-terminal||Amino acid permease/ SLC12A domain
	ENSMUSG00000000686	21.978	16.0991	0.44908	0.27905	0.85777	FALSE		ENSMUSG00000024170	129.024	70.1842	0.87842	9.4361e-05	0.015503	Telo2	Telomere length regulation protein, conserved domain||Armadillo-like helical
	ENSMUSG00000000690	112.002	71.8444	0.64057	0.057076	0.46357	FALSE		ENSMUSG00000035112	103.627	56.4091	0.8774	0.00019262	0.023963	Wnk4	Protein kinase-like domain superfamily||Protein kinase domain||-||Serine/threonine-protein kinase OSR1/WNK, CCT domain||Serine/threonine-protein kinase, active site
	ENSMUSG00000000693	57.3686	53.681	0.09585	0.76747	1	FALSE		ENSMUSG00000035835	114.122	62.2092	0.87538	0.00020568	0.024772	Plppr3	Phosphatidic acid phosphatase type 2/haloperoxidase superfamily||Phospholipid phosphatase-related protein type 3||Phosphatidic acid phosphatase type 2/haloperoxidase
	ENSMUSG00000000706	1.47069	0.160851	3.1927	0.21408	0.78275	FALSE		ENSMUSG00000051790	227.759	124.541	0.87088	6.5152e-05	0.013043	Nlgn2	Carboxylesterase type B, conserved site||Alpha/Beta hydrolase fold||Carboxylesterase, type B||Neuroligin-2||Neuroligin
	ENSMUSG00000000708	1112.89	1400.76	-0.3319	0.093335	0.57037	FALSE		ENSMUSG00000075590	270.473	148.34	0.86658	0.00017085	0.022206	Nrbp2	-||Protein kinase domain||Protein kinase-like domain superfamily
	ENSMUSG00000000711	1495.14	1772.08	-0.24516	0.19717	0.75987	FALSE		ENSMUSG00000041261	229.271	125.929	0.86444	5.281e-05	0.011164	Car8	Carbonic anhydrase, alpha-class||Alpha carbonic anhydrase superfamily||Alpha carbonic anhydrase||Carbonic anhydrase, alpha-class, conserved site
	ENSMUSG00000000724	0.603295	0.158962	1.9242	0.68463	1	FALSE		ENSMUSG00000031644	172.3	94.953	0.85964	8.9204e-05	0.015065	Nek1	Serine/threonine-protein kinase, active site||Protein kinase, ATP binding site||Protein kinase domain||Protein kinase-like domain superfamily
	ENSMUSG00000000730	6.41096	5.2107	0.29906	0.65415	1	FALSE		ENSMUSG00000027387	68.5343	37.8528	0.85643	0.00063833	0.046054	Zc3h8	Zinc finger, CCCH-type superfamily||Zinc finger, CCCH-type
	ENSMUSG00000000731	1.79458	3.11444	-0.79533	0.59027	1	FALSE		ENSMUSG00000085385	125.743	69.5168	0.85504	0.00025115	0.027409	-//-
	ENSMUSG00000000732	366.899	375.875	-0.034872	0.96756	1	FALSE		ENSMUSG00000014786	63.1231	34.9066	0.85467	0.00059424	0.044751	Slc9a5	Cation/H+ exchanger, CPA1 family||Na+/H+ exchanger, isoforms 3/5||Cation/H+ exchanger||Na+/H+ exchanger
	ENSMUSG00000000738	932.929	1102.1	-0.24041	0.20503	0.77205	FALSE		ENSMUSG00000022995	207.952	115.092	0.85347	0.00024351	0.026968	Enah	VASP tetramerisation||WD40/YVTN repeat-like-containing domain superfamily||PH-like domain superfamily||-||WH1/EVH1 domain
	ENSMUSG00000000739	7.151	4.36382	0.71255	0.17307	0.72544	FALSE		ENSMUSG00000033871	153.006	84.8745	0.85019	0.00026896	0.02833	Ppargc1b	RNA-binding domain superfamily||RNA recognition motif domain||PPARGC1B, RNA recognition motif||Peroxisome proliferator-activated receptor gamma coactivator 1-beta||PGC-1
	ENSMUSG00000000740	9665.7	9355.4	0.047075	0.69095	1	FALSE		ENSMUSG00000053182	116.433	64.6099	0.84967	0.00044782	0.038343	Gm609	Immunoglobulin V-set domain||Immunoglobulin subtype||Immunoglobulin-like fold||Immunoglobulin-like domain superfamily
	ENSMUSG00000000743	2771.57	3524.64	-0.34677	0.071952	0.513	FALSE		Novel00629	5695.12	3163.6	0.84816	1.2374e-05	0.0044926	--	secreted gel-forming mucin [Mus musculus]
	ENSMUSG00000000751	367.955	376.524	-0.033209	0.88817	1	FALSE		ENSMUSG00000026974	207.198	115.355	0.84493	0.00012813	0.018868	Zmynd19	Zinc finger MYND domain-containing protein 19||Zinc finger, MYND-type||HNH nuclease
	ENSMUSG00000000753	16.3178	18.7864	-0.20325	0.61959	1	FALSE		ENSMUSG00000025934	325.779	181.958	0.84028	1.9204e-05	0.0059027	Gsta3	Glutathione S-transferase, alpha class||Glutathione S-transferase, C-terminal domain superfamily||Glutathione S-transferase, C-terminal||Glutathione S-transferase, C-terminal-like||Glutathione S-transferase, N-terminal||Thioredoxin-like superfamily
	ENSMUSG00000000759	394.337	334.819	0.23605	0.23019	0.80202	FALSE		ENSMUSG00000030866	251.063	140.325	0.83928	0.00011892	0.018435	Ern2	PUB domain||Serine/threonine-protein kinase, active site||Serine/threonine-protein kinase/endoribonuclease IRE2||Protein kinase-like domain superfamily||Quinoprotein alcohol dehydrogenase-like superfamily||Pyrrolo-quinoline quinone beta-propeller repeat||Protein kinase domain||KEN domain||-
	ENSMUSG00000000766	0.772571	0.514704	0.58592	0.96019	1	FALSE		ENSMUSG00000063317	129.097	72.282	0.83675	0.00034097	0.032953	Usp31	Peptidase C19, ubiquitin carboxyl-terminal hydrolase||Ubiquitin specific protease, conserved site||Ubiquitin specific protease domain
	ENSMUSG00000000776	146.208	104.827	0.48	0.036656	0.37814	FALSE		ENSMUSG00000044700	156.952	88.3199	0.82951	0.00019941	0.024359	Tmem201	Transmembrane protein 201||Ima1, N-terminal domain
	ENSMUSG00000000782	110.926	183.067	-0.72277	0.24822	0.82474	FALSE		ENSMUSG00000097195	162.741	91.7548	0.82672	0.00018843	0.023557	-//-
	ENSMUSG00000000787	7247.85	8538.58	-0.23644	0.20016	0.76475	FALSE		ENSMUSG00000006442	241.514	136.708	0.82102	0.00036327	0.033789	Srm	Spermidine/spermine synthase, eukaryotes||Polyamine biosynthesis domain||Spermidine/spermine synthases||Spermidine synthase, tetramerisation domain||S-adenosyl-L-methionine-dependent methyltransferase||Polyamine biosynthesis domain, conserved site||Spermidine synthase, tetramerisation domain superfamily
	ENSMUSG00000000791	4.8681	0.955659	2.3488	0.30115	0.88308	FALSE		ENSMUSG00000022893	232.94	132.299	0.81615	0.00029646	0.030342	Adamts1	ADAM-TS Spacer 1||Peptidase M12B, propeptide||Peptidase M12B, ADAM-TS||ADAM, cysteine-rich||Thrombospondin type-1 (TSP1) repeat||Metallopeptidase, catalytic domain superfamily||Thrombospondin type-1 (TSP1) repeat superfamily||Peptidase M12B, ADAM/reprolysin||Peptidase M12B, ADAM-TS1
	ENSMUSG00000000792	8.30016	5.19077	0.67719	0.2151	0.78352	FALSE		ENSMUSG00000028414	190.023	108.069	0.81422	0.00021215	0.025052	Fktn	-||LicD family||Fukutin-related
	ENSMUSG00000000794	119.978	48.137	1.3175	0.00057415	0.044241	TRUE		ENSMUSG00000032589	131.509	75.0203	0.80981	0.0006821	0.047594	Bsn	Zinc finger, RING/FYVE/PHD-type||Protein bassoon||Zinc finger, piccolo-type||Zinc finger, FYVE/PHD-type
	ENSMUSG00000000804	961.084	1053.16	-0.13199	0.49254	1	FALSE		ENSMUSG00000031657	195.253	111.501	0.80829	0.00045971	0.038928	Heatr3	Armadillo-like helical||Armadillo-type fold
	ENSMUSG00000000805	6950.9	10954.7	-0.65627	0.00032659	0.032054	TRUE		ENSMUSG00000036281	122.912	70.2917	0.8062	0.00042826	0.037417	Snapc4	Myb domain||snRNA-activating protein complex subunit 4||Homeobox-like domain superfamily||Myb-like domain||SANT/Myb domain
	ENSMUSG00000000811	77.8256	57.9973	0.42426	0.083848	0.54381	FALSE		ENSMUSG00000061175	188.374	107.829	0.80485	0.00024579	0.026968	Fnip2	Folliculin-interacting protein, N-terminal domain||Folliculin-interacting protein family||Tripartite DENN domain, FNIP1/2-type||Folliculin-interacting protein, C-terminal domain||Folliculin-interacting protein, middle domain
	ENSMUSG00000000817	17.7304	19.5175	-0.13854	0.831	1	FALSE		ENSMUSG00000056553	175.998	100.891	0.80277	0.00042746	0.037417	Ptprn2	PTP type protein phosphatase||Protein-tyrosine phosphatase, active site||Receptor-type tyrosine-protein phosphatase-like N/N2||Protein-tyrosine phosphatase, catalytic||RESP18 domain||Tyrosine specific protein phosphatases domain||-||Protein-tyrosine phosphatase-like||Protein-tyrosine phosphatase receptor IA-2 ectodomain
	ENSMUSG00000000823	190.901	132.136	0.5308	0.014021	0.23954	FALSE		ENSMUSG00000028327	165.031	94.8431	0.79912	0.00035146	0.033098	Stra6l	-
	ENSMUSG00000000826	2678.71	2928.92	-0.12883	0.54035	1	FALSE		ENSMUSG00000021079	216.39	124.651	0.79574	0.00024131	0.026918	Timm9	Tim10-like||Tim10/FAM136A-like domain superfamily
	ENSMUSG00000000827	564.197	573.85	-0.024474	0.94518	1	FALSE		ENSMUSG00000038692	143.794	83.1919	0.78949	0.00041535	0.036758	Hoxb4	Homeobox domain, metazoa||Homeobox protein, antennapedia type||Homeobox protein, antennapedia type, conserved site||Homeobox, conserved site||Homeobox-like domain superfamily||Homeobox domain
	ENSMUSG00000000838	1094.86	1155.11	-0.077277	0.67468	1	FALSE		ENSMUSG00000055491	269.331	155.935	0.78843	0.00021192	0.025052	Pprc1	PGC-1||RNA recognition motif domain||-||PGC-1-related coactivator, RNA recognition motif||RNA-binding domain superfamily||PGC-1-related coactivator
	ENSMUSG00000000861	144.731	138.858	0.059767	0.79456	1	FALSE		ENSMUSG00000049553	275.789	159.681	0.78837	0.00031259	0.03129	Polr1a	-||RNA polymerase Rpb1, domain 5||RNA polymerase, alpha subunit||DNA-directed RNA pol I, largest subunit||RNA polymerase, N-terminal||RNA polymerase Rpb1, domain 4||RNA polymerase Rpb1, domain 3||RNA polymerase Rpb1, domain 1
	ENSMUSG00000000869	7.66209	6.40404	0.25876	0.76627	1	FALSE		ENSMUSG00000016181	131.083	76.1577	0.78342	0.000581	0.044241	Diexf	P-loop containing nucleoside triphosphate hydrolase||Digestive organ expansion factor, predicted||-
	ENSMUSG00000000876	776.111	556.741	0.47926	0.034143	0.36562	FALSE		ENSMUSG00000079260	169.676	98.6175	0.78286	0.00038711	0.035248	Tmppe	Metallo-dependent phosphatase-like||Calcineurin-like phosphoesterase domain, ApaH type
	ENSMUSG00000000881	2527.25	3301.39	-0.3855	0.035937	0.37449	FALSE		ENSMUSG00000040102	198.635	115.482	0.78245	0.00021497	0.025287	Klhl42	Kelch repeat type 1||BTB/POZ domain||Kelch-type beta propeller||-||SKP1/BTB/POZ domain superfamily
	ENSMUSG00000000884	26.2566	23.5945	0.15423	0.72256	1	FALSE		ENSMUSG00000027395	204.623	119.088	0.78094	0.00058652	0.044438	Polr1b	RNA polymerase Rpb2, domain 2 superfamily||RNA polymerase Rpb2, domain 3||DNA-directed RNA polymerase, subunit 2, hybrid-binding domain superfamily||DNA-directed RNA polymerase, subunit 2||RNA polymerase, beta subunit, protrusion||DNA-directed RNA polymerase I subunit RPA2, domain 4||RNA polymerase Rpb2, domain 2||RNA polymerase Rpb2, domain 7||DNA-directed RNA polymerase, subunit 2, hybrid-bindi…
	ENSMUSG00000000889	14.7376	2.97233	2.3098	2.15e-05	0.0061373	TRUE		ENSMUSG00000032834	197.997	115.395	0.77889	0.00060518	0.044752	Pwp2	WD40-repeat-containing domain||WD40/YVTN repeat-like-containing domain superfamily||Quinoprotein alcohol dehydrogenase-like superfamily||G-protein beta WD-40 repeat||Small-subunit processome, Utp12||WD40 repeat||WD40 repeat, conserved site||Periodic tryptophan protein 2
	ENSMUSG00000000901	51.6785	35.7186	0.53289	0.047129	0.42328	FALSE		ENSMUSG00000040620	231.279	135.267	0.77383	0.00037373	0.034211	Dhx33	Helicase, C-terminal||Helicase-associated domain||Helicase superfamily 1/2, ATP-binding domain||P-loop containing nucleoside triphosphate hydrolase||DEAD/DEAH box helicase domain||DNA/RNA helicase, ATP-dependent, DEAH-box type, conserved site||Domain of unknown function DUF1605||-
	ENSMUSG00000000902	559.842	539.5	0.053397	0.8277	1	FALSE		ENSMUSG00000030029	768.125	450.097	0.7711	0.00017362	0.02243	Lrig1	Leucine-rich repeat||Immunoglobulin subtype||Leucine-rich repeat N-terminal domain||Immunoglobulin subtype 2||Immunoglobulin-like fold||Immunoglobulin-like domain superfamily||Cysteine-rich flanking region, C-terminal||Leucine-rich repeat domain superfamily||Immunoglobulin-like domain||Immunoglobulin I-set||-||Leucine-rich repeat, typical subtype
	ENSMUSG00000000903	14.2609	56.9973	-1.9988	0.038916	0.38852	FALSE		ENSMUSG00000030609	390.708	229.148	0.76981	0.00012454	0.018633	Aen	-||Ribonuclease H superfamily||Exonuclease, RNase T/DNA polymerase III||Ribonuclease H-like superfamily
	ENSMUSG00000000915	1716.86	1884.12	-0.13412	0.48656	1	FALSE		ENSMUSG00000020918	443.025	259.931	0.76926	0.00014645	0.020341	Kat2a	Histone acetyltransferase GCN5/PCAF||Bromodomain-like superfamily||PCAF, N-terminal||Bromodomain||GNAT domain||Bromodomain, conserved site||Acyl-CoA N-acyltransferase
	ENSMUSG00000000916	98.7531	63.8196	0.62983	0.0099741	0.20155	FALSE		ENSMUSG00000028034	924.187	542.411	0.7688	0.0002001	0.024359	Fubp1	Far upstream element-binding protein, C-terminal||K Homology domain, type 1 superfamily||K Homology domain, type 1||K Homology domain||K homology domain-like, alpha/beta||-
	ENSMUSG00000000934	48.4198	42.1786	0.19908	0.5218	1	FALSE		ENSMUSG00000042129	374.435	219.827	0.76834	0.00027256	0.028412	Rassf4	Ras association domain-containing protein 4||-||C-terminal RASSF family||Ubiquitin-like domain superfamily||SARAH domain||Ras-associating (RA) domain
	ENSMUSG00000000942	10.9278	8.95521	0.28721	0.57948	1	FALSE		ENSMUSG00000005374	567.689	334.292	0.76399	0.00012128	0.018633	Tbl2	-||WD40-repeat-containing domain superfamily||WD40 repeat||WD40 repeat, conserved site||G-protein beta WD-40 repeat||WD40/YVTN repeat-like-containing domain superfamily||WD40-repeat-containing domain
	ENSMUSG00000000948	21.9882	10.4879	1.068	0.014196	0.24022	FALSE		ENSMUSG00000023110	363.387	215.635	0.75292	0.00034623	0.032953	Prmt5	PRMT5 arginine-N-methyltransferase||Protein arginine N-methyltransferase PRMT5||Protein arginine N-methyltransferase||PRMT5, TIM barrel domain||S-adenosyl-L-methionine-dependent methyltransferase||PRMT5, oligomerisation domain||-
	ENSMUSG00000000957	1222.95	899.872	0.44258	0.014867	0.24505	FALSE		ENSMUSG00000073700	242.649	144.429	0.74851	0.00039741	0.035764	Klhl21	BTB/Kelch-associated||Kelch-type beta propeller||SKP1/BTB/POZ domain superfamily||Kelch repeat type 1||BTB/POZ domain||BTB-kelch protein
	ENSMUSG00000000958	4379.16	7477.53	-0.77191	3.54e-05	0.0086646	TRUE		ENSMUSG00000041921	202.45	121.671	0.73458	0.00064954	0.046402	Metap1d	Peptidase M24||Peptidase M24, methionine aminopeptidase||Peptidase M24A, methionine aminopeptidase, subfamily 1||Creatinase/aminopeptidase-like
	ENSMUSG00000000959	946.254	947.276	-0.0015569	0.92775	1	FALSE		ENSMUSG00000028261	362.37	218.329	0.73096	0.00053771	0.042416	Ndufaf4	NADH dehydrogenase [ubiquinone] 1 alpha subcomplex assembly factor 4
	ENSMUSG00000000976	511.309	492.18	0.055009	0.83057	1	FALSE		ENSMUSG00000020741	1852.31	1116.61	0.7302	0.00015729	0.02104	Cluh	Winged helix-like DNA-binding domain superfamily||Clustered mitochondria protein, N-terminal||CLU domain||CLU central domain||Clustered mitochondria protein||GSKIP domain superfamily||Tetratricopeptide-like helical domain superfamily
	ENSMUSG00000000982	36.0699	20.4635	0.81775	0.0088302	0.19108	FALSE		ENSMUSG00000038279	502.583	303.001	0.73004	0.00024588	0.026968	Nop2	Bacterial Fmu (Sun)/eukaryotic nucleolar NOL1/Nop2p, conserved site||-||Ribosomal RNA small subunit methyltransferase F, N-terminal||RNA (C5-cytosine) methyltransferase||Nop2p||SAM-dependent methyltransferase RsmB/NOP2-type||S-adenosyl-L-methionine-dependent methyltransferase||RNA (C5-cytosine) methyltransferase, NOP2||P120R repeat
	ENSMUSG00000000983	3.41063	2.18142	0.64477	0.56429	1	FALSE		ENSMUSG00000032855	578.903	349.759	0.72696	0.00030259	0.030799	Pkd1	C-type lectin-like||-||Leucine-rich repeat, typical subtype||C-type lectin-like/link domain superfamily||PKD domain superfamily||Carbohydrate-binding WSC||Leucine-rich repeat domain superfamily||PLAT/LH2 domain superfamily||PKD/Chitinase domain||PLAT/LH2 domain||Immunoglobulin-like fold||PKD/REJ-like domain||Polycystin cation channel||PKD domain||Polycystin cation channel, PKD1/PKD2||C-type lecti…
	ENSMUSG00000001016	401.9	328.238	0.29209	0.15122	0.69035	FALSE		ENSMUSG00000036693	220.541	133.261	0.72679	0.00064334	0.046305	Nop14	Nucleolar protein 14
	ENSMUSG00000001017	1457.03	1593.15	-0.12885	0.50106	1	FALSE		ENSMUSG00000014444	259.613	157.11	0.72459	0.00068362	0.047594	Piezo1	-||Piezo family||Piezo domain||Piezo non-specific cation channel, R-Ras-binding domain
	ENSMUSG00000001018	257.363	278.386	-0.11328	0.52057	1	FALSE		ENSMUSG00000028699	874.468	530.542	0.72094	0.0002214	0.025434	Tspan1	Tetraspanin/Peripherin||Tetraspanin, EC2 domain superfamily||Tetraspanin, conserved site||Tetraspanin
	ENSMUSG00000001023	2.24134	3.29797	-0.55722	0.5741	1	FALSE		ENSMUSG00000020706	436.521	265.14	0.7193	0.00033108	0.032182	Ftsj3	AdoMet-dependent rRNA methyltransferase, Spb1||Ribosomal RNA methyltransferase Spb1, domain of unknown function DUF3381||S-adenosyl-L-methionine-dependent methyltransferase||Ribosomal RNA methyltransferase FtsJ domain||Ribosomal RNA methyltransferase, Spb1, C-terminal||Ribosomal RNA large subunit methyltransferase E
	ENSMUSG00000001025	1809.35	1753.02	0.045627	0.8685	1	FALSE		ENSMUSG00000055053	411.014	249.819	0.71831	0.00063025	0.045689	Nfic	CTF transcription factor/nuclear factor 1, conserved site||CTF transcription factor/nuclear factor 1, N-terminal||CTF transcription factor/nuclear factor 1||CTF transcription factor/nuclear factor 1, DNA-binding domain||MAD homology 1, Dwarfin-type
	ENSMUSG00000001027	5.57164	12.8306	-1.2034	0.43297	0.98582	FALSE		ENSMUSG00000034218	219.356	133.468	0.71678	0.00069368	0.047986	Atm	PIK-related kinase||Armadillo-like helical||Phosphatidylinositol 3-/4-kinase, catalytic domain superfamily||Telomere-length maintenance and DNA damage repair||Armadillo-type fold||PIK-related kinase, FAT||Phosphatidylinositol 3/4-kinase, conserved site||Serine/threonine-protein kinase ATM||FATC domain||Phosphatidylinositol 3-/4-kinase, catalytic domain||Protein kinase-like domain superfamily
	ENSMUSG00000001029	50.2173	65.863	-0.39128	0.14637	0.6823	FALSE		ENSMUSG00000042595	154.17	94.0404	0.71317	0.00066476	0.046961	Fam199x	FAM199X family
	ENSMUSG00000001034	314.495	309.207	0.024468	0.84455	1	FALSE		ENSMUSG00000025047	495.283	302.117	0.71315	0.00062938	0.045689	Pdcd11	S1 domain||Tetratricopeptide-like helical domain superfamily||HAT (Half-A-TPR) repeat||Nucleic acid-binding, OB-fold||Tetratricopeptide repeat-containing domain||Suppressor of forked||RNA-binding domain, S1
	ENSMUSG00000001036	542.772	400.838	0.43733	0.02781	0.33548	FALSE		ENSMUSG00000008435	342.482	208.955	0.71284	0.00051439	0.041577	Rdh13	Short-chain dehydrogenase/reductase, conserved site||Short-chain dehydrogenase/reductase SDR||NAD(P)-binding domain superfamily||-
	ENSMUSG00000001039	22.9412	25.808	-0.16988	0.59604	1	FALSE		ENSMUSG00000061455	438.572	267.658	0.71242	0.00048537	0.03985	Stx17	Target SNARE coiled-coil homology domain||Syntaxin/epimorphin, conserved site||SNARE||Syntaxin-17
	ENSMUSG00000001052	754.816	806.115	-0.094861	0.6438	1	FALSE		ENSMUSG00000000168	744.376	458.671	0.69857	0.00049524	0.04045	Dlat	Single hybrid motif||Peripheral subunit-binding domain||E3-binding domain superfamily||Dihydrolipoyllysine-residue acetyltransferase component of pyruvate dehydrogenase complex||2-oxo acid dehydrogenase, lipoyl-binding site||2-oxoacid dehydrogenase acyltransferase, catalytic domain||Biotin/lipoyl attachment
	ENSMUSG00000001053	77.2953	70.2598	0.13768	0.66769	1	FALSE		ENSMUSG00000068114	364.097	226.112	0.68729	0.00068052	0.047594	Ccdc134	-||Coiled-coil domain-containing protein 134
	ENSMUSG00000001054	228.896	245.141	-0.09892	0.72041	1	FALSE		ENSMUSG00000031672	829.724	519.144	0.6765	0.0004818	0.039841	Got2	Aminotransferase, class I/classII||Aspartate/other aminotransferase||Pyridoxal phosphate-dependent transferase, subdomain 2||Pyridoxal phosphate-dependent transferase||Aminotransferases, class-I, pyridoxal-phosphate-binding site
	ENSMUSG00000001056	452.066	378.179	0.25746	0.19773	0.76085	FALSE		ENSMUSG00000071866	4604.06	2888.06	0.67281	0.0002576	0.027716	Ppia	Cyclophilin-type peptidyl-prolyl cis-trans isomerase, conserved site||Cyclophilin-like domain superfamily||-||Cyclophilin-type peptidyl-prolyl cis-trans isomerase domain||Cyclophilin-type peptidyl-prolyl cis-trans isomerase
	ENSMUSG00000001062	343.443	359.365	-0.06538	0.75117	1	FALSE		ENSMUSG00000084128	549.484	348.435	0.65719	0.00068493	0.047594	Esrp2	RNA recognition motif domain||Ribonuclease H superfamily||Epithelial splicing regulatory protein 2||Ribonuclease H-like superfamily||RNA-binding domain superfamily
	ENSMUSG00000001065	297.219	263.643	0.17294	0.39573	0.97035	FALSE		ENSMUSG00000024900	3871.33	2463.86	0.65191	0.00031227	0.03129	Cpt1a	Acyltransferase ChoActase/COT/CPT||Carnitine O-palmitoyltransferase, N-terminal
	ENSMUSG00000001082	249.745	155.436	0.68414	0.0010241	0.060232	FALSE		ENSMUSG00000000385	1763.34	1133.56	0.63745	0.00072817	0.049578	Tmprss2	SRCR-like domain superfamily||SRCR-like domain||Peptidase S1, PA clan||Serine proteases, trypsin family, histidine active site||Serine proteases, trypsin domain||Peptidase S1A, chymotrypsin family||LDL receptor-like superfamily||SRCR domain||Low-density lipoprotein (LDL) receptor class A repeat||Low-density lipoprotein (LDL) receptor class A, conserved site||Serine proteases, trypsin family, seri…
	ENSMUSG00000001089	4263.07	5716.63	-0.42327	0.026034	0.32535	FALSE
	ENSMUSG00000001095	4772.35	6312.58	-0.40353	0.032412	0.35917	FALSE		LPS vs Ct+LPS down-regulated genes (padj<0.05)
	ENSMUSG00000001098	718.676	738.002	-0.038283	0.8895	1	FALSE		Gene_id	readcount_L	readcount_Ct+LPS	log2FoldChange	pval	padj	Gene name	Interpro Description
	ENSMUSG00000001100	558.609	458.962	0.28346	0.17491	0.72747	FALSE		ENSMUSG00000021216	1580.23	2406.25	-0.60666	0.00067973	0.047594	Tubal3	Tubulin/FtsZ, GTPase domain||Tubulin/FtsZ, C-terminal||Alpha tubulin||Tubulin/FtsZ, 2-layer sandwich domain||Tubulin/FtsZ, C-terminal domain superfamily||Tubulin||Tubulin, conserved site||Tubulin/FtsZ, GTPase domain superfamily
	ENSMUSG00000001105	1607.76	1999.02	-0.31424	0.088801	0.55667	FALSE		ENSMUSG00000020321	7368.71	11254.8	-0.61105	0.00060548	0.044752	Mdh1	Malate dehydrogenase, NAD-dependent, cytosolic||L-lactate/malate dehydrogenase||Malate dehydrogenase, type 2||NAD(P)-binding domain superfamily||Lactate/malate dehydrogenase, C-terminal||Lactate dehydrogenase/glycoside hydrolase, family 4, C-terminal||Lactate/malate dehydrogenase, N-terminal||Malate dehydrogenase, active site
	ENSMUSG00000001119	1846.73	1479.2	0.32015	0.1564	0.69875	FALSE		ENSMUSG00000054808	21923.4	33688.1	-0.61977	0.00071828	0.049015	Actn4	EF-Hand 1, calcium-binding site||EF-hand domain pair||Calponin homology domain||Alpha-actinin-4||Calponin-like domain superfamily||EF-hand domain||Spectrin/alpha-actinin||EF-hand, Ca insensitive||Spectrin repeat||Actinin-type actin-binding domain, conserved site
	ENSMUSG00000001120	63.7582	42.039	0.60088	0.11119	0.61306	FALSE		ENSMUSG00000020733	24782.2	38140.2	-0.62201	0.00060453	0.044752	Slc9a3r1	PDZ domain||Na(+)/H(+) exchange regulatory cofactor NHERF-1||EBP50, C-terminal||PDZ superfamily||Na(+)/H(+) exchange regulatory cofactor NHERF
	ENSMUSG00000001123	16250	21205.2	-0.38398	0.26596	0.84273	FALSE		ENSMUSG00000020774	3004.37	4627.74	-0.62324	0.00053283	0.042277	Aspa	Succinylglutamate desuccinylase/aspartoacylase||Aspartoacylase||-
	ENSMUSG00000001127	1162.71	1231.66	-0.083109	0.65578	1	FALSE		ENSMUSG00000043079	3269.12	5057.15	-0.62942	0.00052716	0.042159	Synpo	Synaptopodin||-
	ENSMUSG00000001128	141.717	175.344	-0.30718	0.37105	0.95234	FALSE		ENSMUSG00000035429	5149.27	7975.16	-0.63115	0.00061117	0.044953	Ptprh	Immunoglobulin-like fold||Protein-tyrosine phosphatase, catalytic||Fibronectin type III||Protein-tyrosine phosphatase, active site||Cytochrome c1, transmembrane anchor, C-terminal||PTP type protein phosphatase||Fibronectin type III superfamily||Receptor-type tyrosine-protein phosphatase H||Protein-tyrosine phosphatase-like||-||Tyrosine specific protein phosphatases domain
	ENSMUSG00000001131	111.06	94.4699	0.23342	0.5955	1	FALSE		ENSMUSG00000003271	2321.44	3599.36	-0.63272	0.00057593	0.044241	Sult2b1	P-loop containing nucleoside triphosphate hydrolase||Sulfotransferase domain
	ENSMUSG00000001134	53.556	62.7147	-0.22776	0.36541	0.94562	FALSE		ENSMUSG00000030865	3816.3	5918.28	-0.633	0.00048236	0.039841	Chp2	EF-hand domain||EF-hand domain pair||EF-Hand 1, calcium-binding site
	ENSMUSG00000001138	137.998	112.604	0.29339	0.18694	0.74634	FALSE		ENSMUSG00000032727	674.534	1048.41	-0.63624	0.00052993	0.042269	Mier3	SANT/Myb domain||Mesoderm induction early response protein 3||-||ELM2 domain||Homeobox-like domain superfamily||SANT domain
	ENSMUSG00000001143	227.243	270.992	-0.25401	0.16675	0.71694	FALSE		ENSMUSG00000033060	5822.49	9055.91	-0.63722	0.0005671	0.04407	Lmo7	LIM domain only protein 7||PDZ superfamily||Zinc finger, LIM-type||Calponin-like domain superfamily||-||Smooth muscle protein/calponin||PDZ domain||Domain of unknown function DUF4757||Calponin homology domain
	ENSMUSG00000001150	566.027	593.818	-0.06915	0.74649	1	FALSE		ENSMUSG00000030538	2893.57	4513.15	-0.64129	0.00057765	0.044241	Cib1	EF-Hand 1, calcium-binding site||-||EF-hand domain pair||EF-hand domain
	ENSMUSG00000001151	466.29	445.751	0.064988	0.76111	1	FALSE		ENSMUSG00000079834	647.087	1010.03	-0.64236	0.00067099	0.047282	Tmlhe	Domain of unknown function DUF971||Trimethyllysine dioxygenase||TauD/TfdA-like domain
	ENSMUSG00000001155	2.1121	0.871911	1.2764	0.35839	0.9397	FALSE		ENSMUSG00000038781	2807.67	4385.41	-0.64334	0.00059309	0.044751	Stap2	SH2 domain||Pleckstrin homology domain||STAP2, SH2 domain||SH2 domain superfamily||PH-like domain superfamily
	ENSMUSG00000001156	12181	21539.8	-0.82237	9.47e-06	0.0039219	TRUE		ENSMUSG00000021036	5395.13	8435.11	-0.64475	0.0005016	0.040652	Sptlc2	Pyridoxal phosphate-dependent transferase||Aminotransferase, class-II, pyridoxal-phosphate binding site||Pyridoxal phosphate-dependent transferase, subdomain 2||Pyridoxal phosphate-dependent transferase, major region, subdomain 1||Aminotransferase, class I/classII
	ENSMUSG00000001157	568.276	635.206	-0.16063	0.38182	0.96053	FALSE		ENSMUSG00000000544	10177.8	15918.1	-0.64524	0.00041972	0.036992	Gpa33	Immunoglobulin-like domain superfamily||Cytochrome c1, transmembrane anchor, C-terminal||Immunoglobulin||Immunoglobulin V-set domain||Immunoglobulin subtype||Immunoglobulin-like fold||Immunoglobulin subtype 2||Immunoglobulin-like domain
	ENSMUSG00000001158	346.006	420.462	-0.28118	0.1407	0.67067	FALSE		ENSMUSG00000041237	7293.43	11419	-0.64676	0.00054019	0.042416	Pklr	Pyruvate kinase||Pyruvate kinase, barrel||Pyruvate kinase-like, insert domain superfamily||Pyruvate kinase, C-terminal domain superfamily||Pyruvate kinase, active site||Pyruvate kinase, C-terminal||Pyruvate/Phosphoenolpyruvate kinase-like domain superfamily
	ENSMUSG00000001166	40.1494	53.5152	-0.41457	0.24357	0.82022	FALSE		ENSMUSG00000056204	2382.36	3730.76	-0.64708	0.00066016	0.046847	Pgpep1	Peptidase C15, pyroglutamyl peptidase I-like||Pyroglutamyl peptidase I, Glu active site||Pyroglutamyl peptidase I, Cys active site||Pyroglutamyl peptidase I, metazoa||Peptidase C15, pyroglutamyl peptidase I||Peptidase C15, pyroglutamyl peptidase I-like superfamily||-
	ENSMUSG00000001168	12.9481	7.72488	0.74516	0.24768	0.82417	FALSE		ENSMUSG00000024846	1028.68	1611.45	-0.64756	0.0005395	0.042416	Cst6	Cystatin||Cystatin domain
	ENSMUSG00000001173	123.529	91.5527	0.43218	0.049918	0.43475	FALSE		ENSMUSG00000026062	2290.26	3589.68	-0.64834	0.00065894	0.046847	Slc9a2	Na+/H+ exchanger, isoform 2 (NHE2)||Cation/H+ exchanger||Na+/H+ exchanger||Cation/H+ exchanger, CPA1 family||Sodium/hydrogen exchanger, regulatory region
	ENSMUSG00000001175	53910.3	72129.3	-0.42002	0.02061	0.29033	FALSE		ENSMUSG00000039043	1151.81	1807.1	-0.64978	0.00045785	0.038879	Arpin	Arpin
	ENSMUSG00000001211	1666.2	1172.66	0.50678	0.0064044	0.16255	FALSE		ENSMUSG00000062933	1030.95	1617.73	-0.65001	0.00032382	0.03199	-//-
	ENSMUSG00000001225	4006.36	4421.92	-0.14238	0.47803	1	FALSE		ENSMUSG00000022351	2815.02	4420.61	-0.6511	0.00060265	0.044752	Sqle	FAD/NAD(P)-binding domain superfamily||Squalene epoxidase||FAD-binding domain
	ENSMUSG00000001227	204.16	194.198	0.072171	0.69309	1	FALSE		ENSMUSG00000024105	1855.63	2915.19	-0.65168	0.00034204	0.032953	Themis3	CABIT domain
	ENSMUSG00000001228	222.833	170.861	0.38314	0.34702	0.92949	FALSE		ENSMUSG00000004633	613.424	963.826	-0.65189	0.00066489	0.046961	Chn2	Rho GTPase activation protein||Diacylglycerol/phorbol-ester binding||-||Protein kinase C-like, phorbol ester/diacylglycerol-binding domain||SH2 domain||Chimaerin||Chimaerin, SH2 domain||SH2 domain superfamily||Rho GTPase-activating protein domain
	ENSMUSG00000001229	1063.09	943.708	0.17185	0.34537	0.92753	FALSE		ENSMUSG00000002983	2745.39	4319.43	-0.65383	0.00068644	0.047594	Relb	Immunoglobulin-like fold||Rel homology dimerisation domain||Transcription factor RelB||Rel homology domain, conserved site||NF-kappa-B/Dorsal||Immunoglobulin E-set||NFkappaB IPT domain||p53-like transcription factor, DNA-binding||RelB transactivation domain||Rel homology domain (RHD), DNA-binding domain||Rel homology domain (RHD), DNA-binding domain superfamily||RelB leucine zipper||IPT domain||-
	ENSMUSG00000001240	168.844	169.247	-0.0034379	0.93785	1	FALSE		ENSMUSG00000021196	6361.24	10012.6	-0.65443	0.00043763	0.038016	Pfkp	Phosphofructokinase domain||ATP-dependent 6-phosphofructokinase, eukaryotic-type||Phosphofructokinase superfamily||-||Phosphofructokinase, conserved site||ATP-dependent 6-phosphofructokinase
	ENSMUSG00000001247	1482.13	1764.1	-0.25126	0.18014	0.73564	FALSE		ENSMUSG00000029622	6117.25	9631.36	-0.65486	0.00059721	0.044752	Arpc1b	WD40 repeat||WD40-repeat-containing domain superfamily||Actin-related protein 2/3 complex subunit 1B||WD40-repeat-containing domain||WD40/YVTN repeat-like-containing domain superfamily||Actin-related protein 2/3 complex subunit 1
	ENSMUSG00000001248	390.729	362.375	0.10868	0.4656	1	FALSE		ENSMUSG00000020681	12969.4	20421.7	-0.655	0.00020045	0.024359	Ace	Peptidase M2, peptidyl-dipeptidase A
	ENSMUSG00000001249	20.0619	13.5925	0.56165	0.15641	0.69875	FALSE		ENSMUSG00000000805	6950.9	10954.7	-0.65627	0.00032659	0.032054	Car4	Alpha carbonic anhydrase superfamily||Carbonic anhydrase, CA4||Carbonic anhydrase, alpha-class||Carbonic anhydrase, alpha-class, conserved site||-||Alpha carbonic anhydrase
	ENSMUSG00000001270	2000.65	2464.72	-0.30096	0.17331	0.72596	FALSE		ENSMUSG00000021550	3788.23	5973.56	-0.65707	0.00037459	0.034211	2210016F16Rik	Queuosine salvage protein family
	ENSMUSG00000001280	1943.38	2061.51	-0.08513	0.70042	1	FALSE		ENSMUSG00000052397	30598.6	48253.8	-0.65718	0.00039751	0.035764	Ezr	FERM domain||Band 4.1 domain||FERM central domain||FERM conserved site||PH-like domain superfamily||Ezrin/radixin/moesin||Ubiquitin-like domain superfamily||FERM, N-terminal||FERM, C-terminal PH-like domain||Ezrin/radixin/moesin-like||Moesin tail domain superfamily||FERM/acyl-CoA-binding protein superfamily||FERM superfamily, second domain||Ezrin/radixin/moesin, C-terminal
	ENSMUSG00000001281	136.065	205.888	-0.59756	0.063364	0.48668	FALSE		Novel00691	3775.35	5958.02	-0.65822	0.00048453	0.03985	--	annexin A13 [Mus musculus]>gi|56404658|sp|Q99JG3.3|ANX13_MOUSE RecName: Full=Annexin A13; AltName: Full=Annexin XIII; AltName: Full=Annexin-13>gi|13397933|emb|CAC34623.1| annexin A13 isoform a [Mus musculus]>gi|15488771|gb|AAH13521.1| Annexin A13 [Mus musculus]
	ENSMUSG00000001285	230.345	239.679	-0.057305	0.78074	1	FALSE		ENSMUSG00000045394	37465.7	59288	-0.66217	0.00047148	0.03943	Epcam	Thyroglobulin type-1||Thyroglobulin type-1 superfamily
	ENSMUSG00000001288	144.067	133.189	0.11327	0.57831	1	FALSE		ENSMUSG00000031996	4421.08	6998.38	-0.66262	0.00037054	0.034211	Aplp2	Pancreatic trypsin inhibitor Kunitz domain||Amyloidogenic glycoprotein, copper-binding domain superfamily||Amyloidogenic glycoprotein, extracellular domain conserved site||Pancreatic trypsin inhibitor Kunitz domain superfamily||Amyloidogenic glycoprotein, heparin-binding domain superfamily||Amyloidogenic glycoprotein, intracellular domain, conserved site||Amyloidogenic glycoprotein, copper-bindin…
	ENSMUSG00000001289	819.435	1128.35	-0.46151	0.018174	0.27211	FALSE		ENSMUSG00000063694	7079.76	11209.4	-0.66294	0.00047333	0.03943	Cycs	Cytochrome c, class IA/ IB||Cytochrome c-like domain||Cytochrome c-like domain superfamily
	ENSMUSG00000001300	2499.64	3062.67	-0.29307	0.11235	0.6152	FALSE		ENSMUSG00000034919	2261.68	3583.02	-0.66378	0.00049708	0.04045	Ttc22	Tetratricopeptide-like helical domain superfamily||Tetratricopeptide repeat
	ENSMUSG00000001305	128.759	58.9985	1.1259	0.0025291	0.098017	FALSE		ENSMUSG00000052595	1836.82	2914.95	-0.66626	0.00047197	0.03943	A1cf	RNA-binding domain superfamily||ACF, RNA recognition motif 3||RNA recognition motif domain||APOBEC1 complementation factor||HnRNP R/Q splicing factor||ACF, RNA recognition motif 1
	ENSMUSG00000001313	498.526	543.929	-0.12575	0.65285	1	FALSE		ENSMUSG00000020846	953.17	1514.31	-0.66786	0.0005714	0.044241	Rflnb	Refilin family
	ENSMUSG00000001323	309.061	399.679	-0.37095	0.052524	0.44687	FALSE		ENSMUSG00000058927	690.854	1097.94	-0.66835	0.00054382	0.04259	Gm10053	Cytochrome c-like domain superfamily||Cytochrome c-like domain||Cytochrome c, class IA/ IB
	ENSMUSG00000001333	10.8513	8.61328	0.33323	0.57054	1	FALSE		ENSMUSG00000026270	343.321	545.798	-0.66881	0.0005792	0.044241	Capn10	Peptidase C2, calpain, large subunit, domain III||Cysteine peptidase, cysteine active site||-||Calpain-10||Peptidase C2, calpain, catalytic domain||Peptidase C2, calpain, domain III||Calpain subdomain III||Calpain large subunit, domain III superfamily||Peptidase C2, calpain family
	ENSMUSG00000001334	8.17962	17.3671	-1.0863	0.078464	0.5288	FALSE		ENSMUSG00000031337	1371.44	2181.96	-0.66993	0.00017111	0.022206	Mtm1	Protein-tyrosine phosphatase, catalytic||PH-like domain superfamily||Protein-tyrosine phosphatase, active site||Myotubularin||Myotubularin-like phosphatase domain||GRAM domain||Myotubularin family||Tyrosine specific protein phosphatases domain||Protein-tyrosine phosphatase-like
	ENSMUSG00000001348	1505.57	1925.59	-0.35498	0.07438	0.51881	FALSE		ENSMUSG00000027317	2837.01	4524.39	-0.67335	0.00029709	0.030342	Ppp1r14d	CPI-17||CPI-17 superfamily
	ENSMUSG00000001349	549.414	610.893	-0.15303	0.44552	0.99389	FALSE		ENSMUSG00000021278	2334.45	3727.81	-0.67524	0.00024118	0.026918	Amn	Amnionless
	ENSMUSG00000001366	944.312	1009.65	-0.096527	0.63542	1	FALSE		ENSMUSG00000015944	675.605	1079.91	-0.67666	0.00024127	0.026918	Gatsl2	GATS-like family||GATS-like ACT domain
	ENSMUSG00000001376	438.116	378.135	0.21241	0.28977	0.86774	FALSE		ENSMUSG00000032548	2811.84	4501.06	-0.67875	0.00026376	0.027977	Slco2a1	-||Major facilitator superfamily domain||Organic anion transporter polypeptide||Kazal domain superfamily||Kazal domain||MFS transporter superfamily
	ENSMUSG00000001380	677.873	709.884	-0.066569	0.74771	1	FALSE		ENSMUSG00000039131	2394.79	3837.15	-0.68013	0.00023019	0.026161	Gipc2	PDZ domain-containing protein GIPC1/2/3||PDZ domain||PDZ superfamily
	ENSMUSG00000001383	932.962	1273.73	-0.44917	0.018001	0.2706	FALSE		ENSMUSG00000024942	2563.82	4108.28	-0.68024	0.00025208	0.027411	Capn1	Peptidase C2, calpain, domain III||EF-hand domain||Calpain subdomain III||Cysteine peptidase, cysteine active site||Peptidase C2, calpain, large subunit, domain III||Peptidase C2, calpain, catalytic domain||Calpain-1||EF-hand domain pair||Calpain large subunit, domain III superfamily||EF-Hand 1, calcium-binding site||Peptidase C2, calpain family
	ENSMUSG00000001403	270.783	202.566	0.41875	0.36351	0.94355	FALSE		ENSMUSG00000034868	6107.44	9789.06	-0.6806	0.00032997	0.032178	Myl12b	EF-hand domain pair||EF-Hand 1, calcium-binding site||DJBP, EF-hand domain||EF-hand domain
	ENSMUSG00000001415	1076.45	914.232	0.23565	0.22045	0.78938	FALSE		ENSMUSG00000027377	6491.07	10415.6	-0.68222	0.0002741	0.028475	Mall	Marvel domain||Myelin and lymphocyte (MAL) protein
	ENSMUSG00000001416	1530.84	1333.47	0.19914	0.34368	0.92561	FALSE		ENSMUSG00000027215	6270.31	10072.3	-0.68378	0.00030538	0.030979	Cd82	Tetraspanin, EC2 domain superfamily||Tetraspanin||Tetraspanin, conserved site||-||Tetraspanin/Peripherin
	ENSMUSG00000001418	1417.36	1814.1	-0.35604	0.058355	0.46888	FALSE		ENSMUSG00000035642	544.565	877.387	-0.68811	0.00049776	0.04045	Aamdc	-||NDUFAF3/Mth938 domain-containing protein||Mth938 domain-containing protein||MTH938-like superfamily
	ENSMUSG00000001419	1372.4	1245.9	0.13952	0.41604	0.9759	FALSE		ENSMUSG00000021676	9274.37	14952.1	-0.68903	0.00015281	0.020665	Iqgap2	Calponin homology domain||IQ motif, EF-hand binding site||Ras GTPase-activating protein, conserved site||Rho GTPase activation protein||Calponin-like domain superfamily||WW domain||Ras GTPase-activating protein||RasGAP protein, C-terminal
	ENSMUSG00000001420	223.892	198.117	0.17645	0.40565	0.97171	FALSE		ENSMUSG00000115338	993.198	1602.06	-0.68977	0.00021631	0.025345	Pnp	Nucleoside phosphorylase superfamily||Purine phosphorylase, family 2, conserved site||Purine nucleoside phosphorylase||Nucleoside phosphorylase domain||Purine nucleoside phosphorylase I, inosine/guanosine-specific
	ENSMUSG00000001424	1952.79	2034.2	-0.058924	0.67578	1	FALSE		ENSMUSG00000010755	623.125	1005.93	-0.69093	0.00017896	0.022924	Cars	Glutathione S-transferase, C-terminal domain superfamily||Aminoacyl-tRNA synthetase, class Ia, anticodon-binding||Cysteinyl-tRNA synthetase/mycothiol ligase||Cysteine-tRNA ligase||-||tRNA synthetases class I, catalytic domain||Rossmann-like alpha/beta/alpha sandwich fold
	ENSMUSG00000001435	693.238	636.434	0.12334	0.61972	1	FALSE		ENSMUSG00000039217	1305.58	2111.75	-0.69375	0.00015875	0.021141	Il18	Interleukin-18||Cytokine IL1/FGF||Interleukin-1 family
	ENSMUSG00000001436	294.644	255.631	0.20491	0.37091	0.95217	FALSE		ENSMUSG00000074227	19689.9	31854.1	-0.69402	0.00021875	0.025434	Spint2	-||Proteinase inhibitor I2, Kunitz, conserved site||Pancreatic trypsin inhibitor Kunitz domain||Pancreatic trypsin inhibitor Kunitz domain superfamily
	ENSMUSG00000001440	2560.96	2442.04	0.068597	0.75734	1	FALSE		ENSMUSG00000049690	403.403	655.265	-0.69986	0.00037414	0.034211	Nckap5	Nck-associated protein 5-like||Nck-associated protein 5, C-terminal
	ENSMUSG00000001441	3049.51	3321.47	-0.12325	0.48927	1	FALSE		ENSMUSG00000030472	1178.68	1917.75	-0.70225	0.00036268	0.033789	Ceacam18	Immunoglobulin-like domain superfamily||Immunoglobulin-like domain||Immunoglobulin subtype||Immunoglobulin subtype 2||Immunoglobulin-like fold
	ENSMUSG00000001444	17.2993	22.0896	-0.35265	0.28616	0.86447	FALSE		ENSMUSG00000024503	6910.88	11255.8	-0.70373	7.7722e-05	0.014074	Spink1	Kazal domain||Kazal domain superfamily||Proteinase inhibitor I1, Kazal-type, metazoa
	ENSMUSG00000001445	463.615	518.061	-0.1602	0.42348	0.98197	FALSE		ENSMUSG00000029161	2879.85	4691.96	-0.7042	0.00014725	0.020341	Cgref1	EF-hand domain||EF-Hand 1, calcium-binding site||EF-hand domain pair
	ENSMUSG00000001467	3085.86	4978.04	-0.68991	0.0020852	0.089159	FALSE		ENSMUSG00000063931	6793.77	11076.8	-0.70525	0.00012397	0.018633	Pepd	Peptidase M24B, X-Pro dipeptidase/aminopeptidase P, conserved site||Peptidase M24||Creatinase/aminopeptidase-like||Creatinase/Aminopeptidase P/Spt16, N-terminal||Aminopeptidase P, N-terminal||-
	ENSMUSG00000001472	3677.31	3770.77	-0.036209	0.85581	1	FALSE		ENSMUSG00000035775	33152.3	54111	-0.70681	0.00012474	0.018633	Krt20	Intermediate filament protein, conserved site||Intermediate filament protein||Keratin, type I
	ENSMUSG00000001473	305.703	304.513	0.0056263	0.90344	1	FALSE		ENSMUSG00000059436	5649.08	9221.13	-0.70693	0.00018858	0.023557	Max	-||Myc-type, basic helix-loop-helix (bHLH) domain||Helix-loop-helix DNA-binding domain superfamily
	ENSMUSG00000001482	217.109	172.614	0.33087	0.1335	0.65555	FALSE		ENSMUSG00000003032	6635.3	10832.2	-0.70709	0.00015313	0.020665	Klf4	Zinc finger C2H2-type||-||Zinc finger C2H2 superfamily
	ENSMUSG00000001493	87.1797	101.177	-0.21482	0.29838	0.88046	FALSE		ENSMUSG00000006519	1372.02	2240.65	-0.70762	0.00062868	0.045689	Cyba	Cytochrome b558 alpha-subunit
	ENSMUSG00000001494	0.115301	0.553988	-2.2645	0.68156	1	FALSE		ENSMUSG00000037440	5881.93	9606.94	-0.70779	0.00013923	0.019948	Vnn1	Biotinidase-like, eukaryotic||Carbon-nitrogen hydrolase||Carbon-nitrogen hydrolase superfamily
	ENSMUSG00000001504	1.41658	0.228911	2.6295	0.15059	0.68982	FALSE		ENSMUSG00000046814	379.509	620.172	-0.70853	0.00019372	0.024001	Gchfr	GFRP superfamily||GTP cyclohydrolase I, feedback regulatory protein
	ENSMUSG00000001506	509.447	415.284	0.29483	0.29198	0.87083	FALSE		ENSMUSG00000074272	23226.5	37964.9	-0.70889	0.00030924	0.031161	Ceacam1	Immunoglobulin-like fold||Immunoglobulin subtype 2||Immunoglobulin V-set domain||Immunoglobulin subtype||-||Immunoglobulin-like domain||Immunoglobulin-like domain superfamily
	ENSMUSG00000001507	4422.53	4830.86	-0.12741	0.58543	1	FALSE		ENSMUSG00000063296	806.527	1319.04	-0.7097	0.00014737	0.020341	Tmem117	TMEM117 protein
	ENSMUSG00000001508	1.48269	2.06764	-0.47977	0.67959	1	FALSE		ENSMUSG00000002233	4043.77	6623.59	-0.71191	0.00011475	0.017944	Rhoc	Small GTP-binding protein domain||Small GTPase superfamily||Small GTPase superfamily, Rho type||P-loop containing nucleoside triphosphate hydrolase
	ENSMUSG00000001510	1.48277	1.39545	0.087565	1	1	FALSE		ENSMUSG00000039682	13253.1	21715.6	-0.7124	7.4303e-05	0.013865	Lap3	Peptidase M17, leucyl aminopeptidase, N-terminal||Peptidase M17, leucine aminopeptidase||Peptidase M17, leucine aminopeptidase/peptidase B||Peptidase M17, leucyl aminopeptidase, C-terminal
	ENSMUSG00000001517	102.087	58.5448	0.80219	0.052812	0.44696	FALSE		ENSMUSG00000073421	3236.47	5303.62	-0.71256	0.00041017	0.036758	H2-Ab1	Immunoglobulin-like domain superfamily||MHC classes I/II-like antigen recognition protein||Immunoglobulin/major histocompatibility complex, conserved site||Immunoglobulin C1-set||Immunoglobulin-like fold||Immunoglobulin-like domain||MHC class II, alpha/beta chain, N-terminal||MHC class II, beta chain, N-terminal
	ENSMUSG00000001518	140.729	114.62	0.29606	0.21115	0.78108	FALSE		ENSMUSG00000035000	20915.2	34278.4	-0.71275	7.8078e-05	0.014074	Dpp4	Alpha/Beta hydrolase fold||Peptidase S9, serine active site||Dipeptidylpeptidase IV, N-terminal domain||Peptidase S9, prolyl oligopeptidase, catalytic domain
	ENSMUSG00000001520	9.0409	5.26619	0.77971	0.15711	0.70008	FALSE		ENSMUSG00000031886	14527.8	23842.6	-0.71473	0.00014261	0.02016	Ces2e	Carboxylesterase type B, active site||Carboxylesterase type B, conserved site||Carboxylesterase, type B||Alpha/Beta hydrolase fold
	ENSMUSG00000001521	84.2224	63.8525	0.39946	0.097835	0.57974	FALSE		ENSMUSG00000019505	13887	22812.3	-0.71608	7.7828e-05	0.014074	Ubb	Ubiquitin||Ubiquitin-like domain superfamily||Ubiquitin conserved site||Ubiquitin domain
	ENSMUSG00000001524	131.958	124.2	0.087408	0.64659	1	FALSE		ENSMUSG00000024055	782.435	1286.56	-0.71748	0.00016294	0.021509	Cyp4f13	Cytochrome P450||Cytochrome P450 superfamily||Cytochrome P450, conserved site||-||Cytochrome P450, E-class, group I
	ENSMUSG00000001525	1830.86	1744.82	0.069442	0.7973	1	FALSE		ENSMUSG00000021591	3673.88	6046.69	-0.71884	0.00037239	0.034211	Glrx	Thioredoxin-like superfamily||Glutaredoxin active site||Glutaredoxin, eukaryotic/virial||Glutaredoxin subgroup||Glutaredoxin
	ENSMUSG00000001542	1337.31	1736.76	-0.37707	0.059974	0.47599	FALSE		ENSMUSG00000020111	2564.8	4229.87	-0.72176	0.00010159	0.016422	Micu1	-||EF-hand domain pair||EF-Hand 1, calcium-binding site||EF-hand domain
	ENSMUSG00000001552	5347.96	6703.89	-0.32601	0.077342	0.52614	FALSE		ENSMUSG00000036390	359.771	593.353	-0.72181	0.00035011	0.033075	Gadd45a	Growth arrest and DNA damage-inducible protein GADD45||Ribosomal protein L7Ae/L30e/S12e/Gadd45||50S ribosomal protein L30e-like
	ENSMUSG00000001555	131.049	93.5464	0.48636	0.043873	0.40988	FALSE		ENSMUSG00000025076	3969.07	6547.17	-0.72207	0.00043653	0.038016	Casp7	Caspase-like domain superfamily||Peptidase C14A, caspase catalytic domain||Peptidase C14, caspase non-catalytic subunit p10||Peptidase family C14A, His active site||Peptidase family C14A, cysteine active site||Peptidase C14, p20 domain
	ENSMUSG00000001558	0.412019	1.3118	-1.6708	0.3412	0.92284	FALSE		ENSMUSG00000025287	397.961	656.616	-0.72243	0.00036698	0.03403	Acot9	HotDog domain superfamily||-||Hotdog acyl-CoA thioesterase (ACOT)-type domain
	ENSMUSG00000001566	11.1307	5.8589	0.92584	0.12557	0.63856	FALSE		ENSMUSG00000028713	2029.3	3348.39	-0.72249	0.00012658	0.018757	Cyp4b1	Cytochrome P450, conserved site||Cytochrome P450 superfamily||Cytochrome P450||Cytochrome P450, E-class, group I||-
	ENSMUSG00000001569	357.454	248.961	0.52184	0.012417	0.22463	FALSE		ENSMUSG00000023247	12583.4	20798.8	-0.72498	0.00013836	0.019917	Guca2a	Guanylin superfamily||Guanylin
	ENSMUSG00000001576	573.813	432.36	0.40835	0.05067	0.43815	FALSE		ENSMUSG00000028519	1266.28	2094.09	-0.72572	9.0202e-05	0.01513	Dab1	PH-like domain superfamily||-||PTB/PI domain
	ENSMUSG00000001583	348.055	353.102	-0.02077	0.99276	1	FALSE		ENSMUSG00000074261	1367.24	2261.8	-0.72621	9.1884e-05	0.015178	Erich4	Protein of unknown function DUF4530
	ENSMUSG00000001588	136.641	218.374	-0.67641	0.28062	0.8587	FALSE		ENSMUSG00000030281	2914.44	4823.13	-0.72675	7.7836e-05	0.014074	Il17rc	SEFIR domain||Interleukin-17 receptor C/E, N-terminal
	ENSMUSG00000001604	250.934	316.913	-0.33678	0.08828	0.55557	FALSE		ENSMUSG00000031478	284.665	471.232	-0.72717	0.0002958	0.030342	Nek3	Serine/threonine-protein kinase, active site||Protein kinase domain||Protein kinase, ATP binding site||Protein kinase-like domain superfamily
	ENSMUSG00000001622	0.139623	0.189628	-0.44163	1	1	FALSE		ENSMUSG00000023959	6278.11	10411	-0.7297	0.00013508	0.019609	Clic5	Glutathione S-transferase, C-terminal domain superfamily||Glutathione S-transferase, C-terminal-like||Intracellular chloride channel||Thioredoxin-like superfamily||Glutathione S-transferase, N-terminal||Chloride intracellular channel protein 5
	ENSMUSG00000001627	1766.85	1353.98	0.38397	0.22875	0.79998	FALSE		ENSMUSG00000031887	1515.22	2517.01	-0.73218	0.00015521	0.020853	Tradd	Death domain||-||TRADD||Death-like domain superfamily||TRADD, N-terminal domain superfamily||TRADD, N-terminal
	ENSMUSG00000001630	366.188	316.823	0.20891	0.29204	0.87083	FALSE		ENSMUSG00000031934	939.395	1561.22	-0.73287	0.00047505	0.039453	Panx1	-||Innexin
	ENSMUSG00000001632	554.654	492.829	0.1705	0.32439	0.90787	FALSE		ENSMUSG00000028943	3875.09	6442.74	-0.73345	5.8623e-05	0.012138	Espn	Ankyrin repeat-containing domain||Espin||Ankyrin repeat||Ankyrin repeat-containing domain superfamily||WD40/YVTN repeat-like-containing domain superfamily||WH2 domain
	ENSMUSG00000001642	588.256	423.403	0.47441	0.014569	0.24274	FALSE		ENSMUSG00000022550	633.717	1053.64	-0.73347	0.00034666	0.032953	Adck5	UbiB domain||-||Protein kinase-like domain superfamily
	ENSMUSG00000001657	169.903	163.902	0.051875	0.89323	1	FALSE		ENSMUSG00000026956	1443.06	2400.06	-0.73394	8.1681e-05	0.01444	Uap1l1	Nucleotide-diphospho-sugar transferases||UDPGP family
	ENSMUSG00000001661	139.119	98.5252	0.49776	0.028988	0.34074	FALSE		ENSMUSG00000024712	21649.3	36038.2	-0.73521	7.077e-05	0.013465	Rfk	Riboflavin kinase domain superfamily||Riboflavin kinase domain, bacterial/eukaryotic||Riboflavin kinase
	ENSMUSG00000001663	136.919	239.36	-0.80585	6.97e-05	0.013465	TRUE		ENSMUSG00000015092	4043.29	6739.27	-0.73706	7.1269e-05	0.013465	Edf1	Cro/C1-type helix-turn-helix domain||Multiprotein bridging factor 1, N-terminal||Lambda repressor-like, DNA-binding domain superfamily
	ENSMUSG00000001665	349.792	477.854	-0.45007	0.020304	0.28833	FALSE		ENSMUSG00000024197	10114.6	16871.4	-0.73814	6.5747e-05	0.013076	Plin3	Perilipin
	ENSMUSG00000001666	11.6828	11.6915	-0.0010796	1	1	FALSE		ENSMUSG00000030587	6820.3	11416.3	-0.74319	0.00060912	0.044912	2200002D01Rik	Immortalization up-regulated protein
	ENSMUSG00000001670	281.936	818.017	-1.5368	0.0097446	0.19878	FALSE		ENSMUSG00000024124	6702.85	11228.6	-0.74433	0.00073197	0.049725	Prss30	Peptidase S1, PA clan||Serine proteases, trypsin domain||Peptidase S1A, chymotrypsin family||Myotoxin/Anenome neurotoxin domain superfamily||Serine proteases, trypsin family, histidine active site||-||Serine proteases, trypsin family, serine active site
	ENSMUSG00000001672	2001.53	2736.34	-0.45114	0.014851	0.24502	FALSE		ENSMUSG00000026077	608.051	1019.32	-0.74534	0.00044901	0.038343	Npas2	PAS fold||Helix-loop-helix DNA-binding domain superfamily||Nuclear translocator||PAS domain||PAS domain superfamily||PAC motif||Myc-type, basic helix-loop-helix (bHLH) domain
	ENSMUSG00000001674	295.609	218.673	0.43491	0.040489	0.39379	FALSE		ENSMUSG00000037995	3656.62	6130.22	-0.74543	8.0875e-05	0.014381	Igsf9	Fibronectin type III superfamily||Immunoglobulin-like domain superfamily||Immunoglobulin subtype 2||Immunoglobulin-like fold||Immunoglobulin subtype||Fibronectin type III||-||Immunoglobulin-like domain||Immunoglobulin I-set
	ENSMUSG00000001687	1945.18	2361.4	-0.27974	0.15787	0.70144	FALSE		ENSMUSG00000041959	11164.8	18756.2	-0.74841	5.6376e-05	0.011835	S100a10	S100/CaBP-9k-type, calcium binding, subdomain||EF-hand domain||S100/Calbindin-D9k, conserved site||Protein S100-A10||EF-hand domain pair
	ENSMUSG00000001700	2440.57	2682.66	-0.13645	0.46238	1	FALSE		ENSMUSG00000002033	132.252	222.179	-0.74843	0.00039001	0.035405	Cd3g	CD3 gamma/delta subunit, Ig-like domain||Immunoglobulin-like fold||Immunoglobulin subtype 2||Phosphorylated immunoreceptor signalling ITAM||Immunoglobulin-like domain superfamily||CD3 protein, epsilon/gamma/delta subunit
	ENSMUSG00000001707	204.965	184.706	0.15015	0.55939	1	FALSE		ENSMUSG00000039405	673.049	1131.7	-0.74971	0.00013557	0.019609	Prss23	-||Serine proteases, trypsin family, histidine active site||Serine proteases, trypsin domain||Peptidase S1, PA clan
	ENSMUSG00000001729	2103.58	1694.79	0.31174	0.09745	0.57974	FALSE		ENSMUSG00000006360	17186.9	28956.4	-0.75257	3.8357e-05	0.0087844	Crip1	Zinc finger, LIM-type
	ENSMUSG00000001739	6434.03	8931.38	-0.47316	0.022713	0.30608	FALSE		ENSMUSG00000029269	3877.12	6553.69	-0.75732	3.7725e-05	0.0087056	Sult1b1	Sulfotransferase family cytosolic 1B member 1||P-loop containing nucleoside triphosphate hydrolase||Sulfotransferase domain
	ENSMUSG00000001741	76.217	150.316	-0.97982	0.15446	0.69531	FALSE		ENSMUSG00000027956	362.455	612.737	-0.75746	0.00014871	0.020341	Tmem144	TMEM144||-||Sugar transport protein
	ENSMUSG00000001750	1315.89	1185.43	0.15062	0.61962	1	FALSE		Novel00401	100.757	170.769	-0.76116	0.00044807	0.038343	--	hypothetical protein [Plasmodium yoelii yoelii 17XNL]>gi|23484456|gb|EAA19779.1| hypothetical protein [Plasmodium yoelii yoelii]
	ENSMUSG00000001751	237.004	256.15	-0.11208	0.59789	1	FALSE		ENSMUSG00000015932	20490.7	34748.5	-0.76198	0.00018244	0.023271	Dstn	ADF/Cofilin||ADF-H/Gelsolin-like domain superfamily||Destrin||Actin-depolymerising factor homology domain
	ENSMUSG00000001755	504.108	442.682	0.18746	0.32396	0.90748	FALSE		ENSMUSG00000071335	303.559	516.458	-0.76668	0.00031627	0.03144	Mfsd4b3	MFS transporter superfamily
	ENSMUSG00000001761	170.335	132.634	0.36092	0.11396	0.61851	FALSE		ENSMUSG00000009772	1843.18	3138.55	-0.7679	3.6115e-05	0.0086646	Nuak2	Serine/threonine-protein kinase, active site||Protein kinase domain||Protein kinase, ATP binding site||Protein kinase-like domain superfamily
	ENSMUSG00000001763	20.6174	25.6225	-0.31355	0.59593	1	FALSE		ENSMUSG00000024730	3180.43	5415.86	-0.76797	3.73e-05	0.0086738	Ms4a8a	Membrane-spanning 4-domains subfamily A member 8||CD20-like family||Membrane-spanning 4-domains subfamily A
	ENSMUSG00000001767	449.43	511.665	-0.1871	0.3691	0.95025	FALSE		ENSMUSG00000021273	2027.86	3460.32	-0.77095	0.00017115	0.022206	Fdft1	Squalene synthase-like||Squalene/phytoene synthase||Trans-Isoprenyl Diphosphate Synthases, head-to-head||Squalene/phytoene synthase, conserved site||Isoprenoid synthase domain superfamily||-
	ENSMUSG00000001768	543.448	700.433	-0.3661	0.056777	0.46231	FALSE		ENSMUSG00000034918	22525.3	38438.6	-0.77101	3.9983e-05	0.0088874	Cdhr2	Cadherin-like||Cytochrome c1, transmembrane anchor, C-terminal||Cadherin||Cadherin conserved site||Cadherin-related family member 2
	ENSMUSG00000001773	1.20891	1.87445	-0.63276	0.58803	1	FALSE		ENSMUSG00000000958	4379.16	7477.53	-0.77191	3.5352e-05	0.0086646	Slc7a7	Amino acid/polyamine transporter I||-
	ENSMUSG00000001774	756.339	661.67	0.19292	0.48346	1	FALSE		ENSMUSG00000021280	1668.74	2851.08	-0.77275	0.00020947	0.025028	Exoc3l4	Exocyst complex component EXOC3/Sec6||-
	ENSMUSG00000001783	1355.13	1460.77	-0.1083	0.60158	1	FALSE		ENSMUSG00000024899	1748.02	2987.41	-0.77317	2.7715e-05	0.0073494	Papss2	Sulphate adenylyltransferase||P-loop containing nucleoside triphosphate hydrolase||PUA-like superfamily||Rossmann-like alpha/beta/alpha sandwich fold||Adenylyl-sulfate kinase||ATP-sulfurylase PUA-like domain||Sulphate adenylyltransferase catalytic domain
	ENSMUSG00000001785	259.328	189.666	0.45132	0.038568	0.38645	FALSE		ENSMUSG00000035699	8585.57	14729.6	-0.77873	3.2207e-05	0.0081817	Slc51a	Organic solute transporter subunit alpha/Transmembrane protein 184
	ENSMUSG00000001786	213.311	198.858	0.10122	0.62408	1	FALSE		ENSMUSG00000038811	140.445	241.441	-0.78166	0.00023312	0.026295	Gngt2	G-protein, gamma subunit||G-protein gamma-like domain superfamily||G-protein gamma-like domain
	ENSMUSG00000001794	3191.84	3758.17	-0.23564	0.23577	0.81139	FALSE		ENSMUSG00000068417	1815.96	3124.14	-0.78273	9.1614e-05	0.015178	Pnp2	Purine nucleoside phosphorylase||Nucleoside phosphorylase domain||Purine nucleoside phosphorylase I, inosine/guanosine-specific||Nucleoside phosphorylase superfamily||Purine phosphorylase, family 2, conserved site
	ENSMUSG00000001802	84.853	45.291	0.90574	0.00025763	0.027716	TRUE		ENSMUSG00000030492	5415.73	9324.4	-0.78386	1.6121e-05	0.0051845	Slc7a9	Amino acid/polyamine transporter I||-
	ENSMUSG00000001804	8.09235	17.0083	-1.0716	0.0061491	0.15826	FALSE		ENSMUSG00000045312	1501.73	2585.96	-0.78408	2.0062e-05	0.0059457	Lhfpl2	Lipoma HMGIC fusion partner-like protein||-
	ENSMUSG00000001827	3.21712	4.19292	-0.38219	0.72735	1	FALSE		ENSMUSG00000021749	1906.54	3286.59	-0.78564	1.9526e-05	0.0059027	Oit1	-
	ENSMUSG00000001829	216.753	183.622	0.23931	0.25321	0.83112	FALSE		ENSMUSG00000056162	189.587	327.709	-0.78956	0.00029025	0.029946	Cndp1	Peptidase M20, dimerisation domain||ArgE/DapE/ACY1/CPG2/YscS, conserved site||Cytosolic nonspecific dipeptidase/DUG1||Peptidase M20
	ENSMUSG00000001833	1717.55	1981.08	-0.20594	0.26	0.83735	FALSE		ENSMUSG00000019890	1376.92	2380.32	-0.78971	7.2044e-05	0.013527	Nts	Neurotensin/neuromedin N
	ENSMUSG00000001844	331.56	300.493	0.14194	0.42936	0.98548	FALSE		ENSMUSG00000002565	3395.93	5878.42	-0.79162	0.0006483	0.046402	Scin	Adseverin||Villin/Gelsolin||ADF-H/Gelsolin-like domain superfamily||Gelsolin-like domain superfamily||Gelsolin-like domain
	ENSMUSG00000001847	8895.85	10019.3	-0.17158	0.37762	0.95768	FALSE		ENSMUSG00000032324	6167.61	10678.6	-0.79193	1.6729e-05	0.0053232	Tspan3	Tetraspanin/Peripherin||Tetraspanin, conserved site||Tetraspanin||Tetraspanin, EC2 domain superfamily
	ENSMUSG00000001855	266.598	222.864	0.2585	0.1931	0.75486	FALSE		ENSMUSG00000029650	1404	2434.03	-0.7938	4.2926e-05	0.0094032	Slc46a3	Major facilitator superfamily||MFS transporter superfamily||Major facilitator superfamily domain||-
	ENSMUSG00000001864	8.27339	11.3031	-0.45017	0.39488	0.96964	FALSE		ENSMUSG00000053862	1784.9	3103.48	-0.79804	0.00070764	0.048647	Slc51b	Organic solute transporter subunit beta
	ENSMUSG00000001865	1.7421	1.3885	0.3273	0.97533	1	FALSE		ENSMUSG00000034738	1550.57	2699.75	-0.80002	6.6497e-05	0.013139	Nostrin	Nostrin||SH3 domain||Nostrin, SH3 domain||SH3-like domain superfamily||F-BAR domain||FCH domain||AH/BAR domain superfamily
	ENSMUSG00000001870	428.089	396.914	0.10909	0.64125	1	FALSE		ENSMUSG00000024292	24102.4	42039	-0.80255	1.293e-05	0.0044926	Cyp4f14	Cytochrome P450||Cytochrome P450 superfamily||Cytochrome P450, conserved site||Cytochrome P450, E-class, group I
	ENSMUSG00000001891	1982.16	2343.65	-0.24168	0.19889	0.76265	FALSE		ENSMUSG00000020272	818.005	1427.3	-0.8031	0.00027219	0.028412	Stk10	Protein kinase-like domain superfamily||Polo kinase kinase||Protein kinase domain||Protein kinase, ATP binding site||Serine/threonine-protein kinase, active site
	ENSMUSG00000001901	40.7981	20.6822	0.98011	0.00092789	0.056913	FALSE		ENSMUSG00000040746	944.531	1649.15	-0.80405	3.0852e-05	0.0079714	Rnf167	Zinc finger, RING/FYVE/PHD-type||-||Zinc finger, RING-CH-type||Zinc finger, RING-type||PA domain
	ENSMUSG00000001909	505.088	403.92	0.32246	0.085382	0.54812	FALSE		ENSMUSG00000024131	3724.06	6502.49	-0.80412	1.2171e-05	0.0044869	Slc3a1	Glycosyl hydrolase, family 13, catalytic domain||Glycoside hydrolase superfamily
	ENSMUSG00000001910	1738.96	1866.16	-0.10185	0.56602	1	FALSE		ENSMUSG00000001663	136.919	239.36	-0.80585	6.966e-05	0.013465	Gstt1	Glutathione S-transferase, C-terminal domain superfamily||Glutathione S-transferase, C-terminal||Glutathione S-transferase, C-terminal-like||Thioredoxin-like superfamily||Glutathione S-transferase, N-terminal
	ENSMUSG00000001911	563.981	402.856	0.48538	0.17728	0.73133	FALSE		ENSMUSG00000023755	248.693	434.993	-0.80662	0.00057419	0.044241	Rhebl1	Small GTPase superfamily, Ras type||P-loop containing nucleoside triphosphate hydrolase||Small GTPase superfamily||Small GTP-binding protein domain
	ENSMUSG00000001918	1361.2	1146.52	0.24762	0.1859	0.74474	FALSE		ENSMUSG00000019762	75.2436	132.233	-0.81344	0.00026727	0.02825	Iyd	Nitroreductase-like||Nitroreductase
	ENSMUSG00000001924	4602.44	5509.34	-0.25948	0.14021	0.66971	FALSE		ENSMUSG00000037649	318.527	561.566	-0.81804	0.00018658	0.023557	H2-DMa	MHC classes I/II-like antigen recognition protein||Immunoglobulin-like domain superfamily||Immunoglobulin C1-set||Immunoglobulin-like fold||Immunoglobulin/major histocompatibility complex, conserved site||MHC class II, alpha/beta chain, N-terminal||MHC class II, alpha chain, N-terminal||Immunoglobulin-like domain
	ENSMUSG00000001930	318.215	312.737	0.025052	0.93657	1	FALSE		ENSMUSG00000039062	132388	233414	-0.81812	7.8996e-06	0.0036739	Anpep	Peptidase M1, membrane alanine aminopeptidase, N-terminal||Aminopeptidase N-type||-||Peptidase M1, alanine aminopeptidase/leukotriene A4 hydrolase||ERAP1-like C-terminal domain
	ENSMUSG00000001942	598.029	733.513	-0.29461	0.12562	0.63856	FALSE		ENSMUSG00000007987	742.192	1309.65	-0.81932	0.00012857	0.018868	Ift22	P-loop containing nucleoside triphosphate hydrolase
	ENSMUSG00000001943	15.9614	11.5121	0.47143	0.28374	0.86322	FALSE		ENSMUSG00000028019	266.983	471.857	-0.8216	2.6681e-05	0.0071907	Pdgfc	Spermadhesin, CUB domain superfamily||PDGF/VEGF domain||-||Cystine-knot cytokine||Platelet-derived growth factor C||CUB domain
	ENSMUSG00000001946	273.993	258.964	0.081386	0.7925	1	FALSE		ENSMUSG00000001156	12181	21539.8	-0.82237	9.4707e-06	0.0039219	Mxd1	Helix-loop-helix DNA-binding domain superfamily||-||Myc-type, basic helix-loop-helix (bHLH) domain
	ENSMUSG00000001948	10.982	18.5796	-0.75858	0.034478	0.367	FALSE		ENSMUSG00000043333	427.599	756.356	-0.82281	1.7292e-05	0.0054453	Rhbdl2	Peptidase S54, rhomboid||Peptidase S54, rhomboid, metazoan||Peptidase S54, rhomboid domain||Rhomboid-like superfamily
	ENSMUSG00000001962	301.477	312.621	-0.052369	0.70626	1	FALSE		ENSMUSG00000020151	1841.06	3259.05	-0.82391	5.5233e-06	0.0033394	Ptprr	Tyrosine specific protein phosphatases domain||Protein-tyrosine phosphatase-like||Protein-tyrosine phosphatase, KIM-containing||Protein-tyrosine phosphatase, active site||Protein-tyrosine phosphatase, receptor type R/non-receptor type 5||PTP type protein phosphatase||Protein-tyrosine phosphatase, catalytic
	ENSMUSG00000001964	420.159	415.552	0.015907	0.87663	1	FALSE		ENSMUSG00000018102	1125.2	1998.93	-0.82905	9.1918e-06	0.0039219	Hist1h2bc	Histone-fold||Histone H2B||Histone H2A/H2B/H3
	ENSMUSG00000001983	150.783	147.348	0.033244	0.93104	1	FALSE		ENSMUSG00000028737	1150.6	2046.32	-0.83065	3.7094e-05	0.0086738	Aldh4a1	Aldehyde dehydrogenase, cysteine active site||Aldehyde dehydrogenase, glutamic acid active site||Aldehyde/histidinol dehydrogenase||Aldehyde dehydrogenase, N-terminal||Delta-1-pyrroline-5-carboxylate dehydrogenase||Aldehyde dehydrogenase domain
	ENSMUSG00000001985	40.8878	33.2021	0.3004	0.63576	1	FALSE		ENSMUSG00000042569	663.434	1181.48	-0.83257	1.3697e-05	0.0046525	Dhrs7b	Short-chain dehydrogenase/reductase, conserved site||Short-chain dehydrogenase/reductase SDR||NAD(P)-binding domain superfamily
	ENSMUSG00000001986	25.02	17.0337	0.55469	0.10712	0.60379	FALSE		ENSMUSG00000030208	8856.63	15800.9	-0.83518	6.585e-06	0.0034069	Emp1	-||PMP-22/EMP/MP20||Epithelial membrane protein EMP-1||PMP-22/EMP/MP20/Claudin superfamily
	ENSMUSG00000001988	9.56561	7.44803	0.361	0.54242	1	FALSE		ENSMUSG00000049775	9803.32	17490	-0.83519	6.8939e-05	0.013445	Tmsb4x	Beta-thymosin
	ENSMUSG00000001995	401.071	335.602	0.2571	0.17082	0.72195	FALSE		ENSMUSG00000015085	213.386	381.384	-0.83778	1.9417e-05	0.0059027	Entpd2	Nucleoside phosphatase GDA1/CD39
	ENSMUSG00000001998	190.331	164.098	0.21395	0.36022	0.94057	FALSE		ENSMUSG00000034361	383.051	685.722	-0.84009	1.9729e-05	0.005905	Cpne2	von Willebrand factor, type A||von Willebrand factor A-like domain superfamily||-||C2 domain superfamily||Copine||C2 domain
	ENSMUSG00000001999	314.756	347.451	-0.14258	0.4453	0.99374	FALSE		ENSMUSG00000022040	4401.46	7888.31	-0.84173	1.1329e-05	0.004228	Ephx2	Epoxide hydrolase-like||Phosphoglycolate phosphatase, domain 2||Alpha/Beta hydrolase fold||Alpha/beta hydrolase fold-1||HAD-like superfamily||HAD hydrolase, subfamily IA||HAD superfamily
	ENSMUSG00000002006	52.9228	26.8706	0.97786	0.00092016	0.056652	FALSE		ENSMUSG00000026870	65.4797	117.497	-0.84351	0.00065083	0.046402	Cutal	Divalent ion tolerance protein, CutA||-||Nitrogen regulatory protein PII/ATP phosphoribosyltransferase, C-terminal||Nitrogen regulatory PII-like, alpha/beta
	ENSMUSG00000002007	10.0464	15.1749	-0.59501	0.46387	1	FALSE		ENSMUSG00000025528	4541.41	8180.62	-0.84907	6.5146e-06	0.0034069	2010106E10Rik	Neuregulin, C-terminal||-
	ENSMUSG00000002010	1549.34	1504.72	0.042158	0.79259	1	FALSE		ENSMUSG00000038497	775.955	1402.19	-0.85364	1.2558e-05	0.0044926	Tmco3	Cation/H+ exchanger
	ENSMUSG00000002012	34.8131	42.3675	-0.28333	0.27892	0.85768	FALSE		ENSMUSG00000034282	495.945	898.25	-0.85694	0.00047348	0.03943	Evpl	Spectrin/alpha-actinin||Plectin repeat||Plakin repeat superfamily||Envoplakin
	ENSMUSG00000002014	2310.26	2462.05	-0.091806	0.60188	1	FALSE		ENSMUSG00000025357	2337.83	4261.74	-0.86627	9.8282e-06	0.0039614	Dgka	EF-hand domain||Inorganic polyphosphate/ATP-NAD kinase, N-terminal||NAD kinase/diacylglycerol kinase-like domain superfamily||-||Diacylglycerol kinase, accessory domain||Diacylglycerol kinase type I, N-terminal||Diacylglycerol kinase, catalytic domain||Protein kinase C-like, phorbol ester/diacylglycerol-binding domain||EF-hand domain pair||EF-Hand 1, calcium-binding site
	ENSMUSG00000002015	2812.56	3864.53	-0.45841	0.012944	0.22893	FALSE		ENSMUSG00000050621	1818.71	3350.12	-0.8813	0.00018787	0.023557	Rps27rt	Ribosomal protein S27e||Ribosomal protein S27e, zinc-binding domain superfamily||Zinc-binding ribosomal protein
	ENSMUSG00000002017	558.855	416.115	0.42549	0.033328	0.36242	FALSE		ENSMUSG00000028251	327.074	602.591	-0.88156	7.6306e-06	0.0036043	Tstd3	Rhodanese-like domain||Thiosulphate sulfurtransferase, conserved site||Rhodanese-like domain superfamily
	ENSMUSG00000002020	64.4785	99.6075	-0.62744	0.0429	0.40477	FALSE		ENSMUSG00000060586	1610.22	2970.42	-0.88341	0.00067829	0.047594	H2-Eb1	Immunoglobulin C1-set||Immunoglobulin-like fold||Immunoglobulin/major histocompatibility complex, conserved site||MHC classes I/II-like antigen recognition protein||Immunoglobulin-like domain superfamily||MHC class II, beta chain, N-terminal||MHC class II, alpha/beta chain, N-terminal||Immunoglobulin-like domain
	ENSMUSG00000002028	837.897	669.261	0.32421	0.07828	0.52851	FALSE		ENSMUSG00000040195	294.527	544.159	-0.88563	0.0003172	0.03144	Nemp1	NEMP family
	ENSMUSG00000002031	314.512	397.231	-0.33686	0.087485	0.55432	FALSE		ENSMUSG00000050270	233.301	431.115	-0.88588	6.5438e-06	0.0034069	Tmem220	TMEM220 protein
	ENSMUSG00000002032	41.8912	42.6392	-0.025534	0.96276	1	FALSE		ENSMUSG00000024592	234.484	433.998	-0.8882	5.979e-06	0.0033508	C330018D20Rik	Thioredoxin-like superfamily||Glutaredoxin-like
	ENSMUSG00000002033	132.252	222.179	-0.74843	0.00039001	0.035405	TRUE		ENSMUSG00000024799	267.812	497.696	-0.89404	1.0128e-05	0.0040284	Tm7sf2	Dbl homology (DH) domain superfamily||Cullin repeat-like-containing domain superfamily||Ergosterol biosynthesis ERG4/ERG24||Vacuolar protein sorting-associated protein 51||-||Sterol reductase, conserved site
	ENSMUSG00000002043	277.771	286.459	-0.044436	0.79229	1	FALSE		ENSMUSG00000038365	1587.98	2951.28	-0.89415	1.7076e-06	0.0014695	Fbxo25	F-box-like domain superfamily
	ENSMUSG00000002052	1572.99	1670.97	-0.08718	0.62936	1	FALSE		ENSMUSG00000019278	4747.16	8830.68	-0.89546	1.7499e-06	0.0014695	Dpep1	Metal-dependent hydrolase||Dipeptidase 1||Membrane dipeptidase, active site||Peptidase M19
	ENSMUSG00000002055	78.8484	46.6887	0.75601	0.15015	0.6893	FALSE		ENSMUSG00000070777	2815.02	5240.16	-0.89647	2.1734e-06	0.0016846	Ceacam20	Immunoglobulin-like domain||Immunoglobulin I-set||-||Immunoglobulin-like domain superfamily||Cytochrome c1, transmembrane anchor, C-terminal||Immunoglobulin subtype||Immunoglobulin subtype 2||Immunoglobulin-like fold
	ENSMUSG00000002057	1.43726	1.4232	0.014183	1	1	FALSE		ENSMUSG00000051228	75.1433	140.323	-0.90104	6.7052e-05	0.013162	Nyx	Leucine-rich repeat||Leucine-rich repeat N-terminal domain||Cysteine-rich flanking region, C-terminal||Leucine-rich repeat domain superfamily||Leucine-rich repeat, typical subtype
	ENSMUSG00000002058	81.5082	93.2086	-0.19352	0.50133	1	FALSE		ENSMUSG00000020798	33.5745	62.7162	-0.90147	0.00070806	0.048647	Spns3	Major facilitator superfamily domain||Major facilitator superfamily||MFS transporter superfamily
	ENSMUSG00000002059	135.675	88.9968	0.60832	0.012002	0.22022	FALSE		ENSMUSG00000036181	1089.3	2036.43	-0.90264	7.0231e-06	0.0034069	Hist1h1c	Linker histone H1/H5, domain H15||Histone H5||Winged helix DNA-binding domain superfamily||Winged helix-like DNA-binding domain superfamily
	ENSMUSG00000002064	777.65	908.556	-0.22445	0.26933	0.84627	FALSE		ENSMUSG00000006345	6349.16	11879.2	-0.9038	8.1495e-07	0.00095938	Ggt1	Gamma-glutamyltranspeptidase||-||Nucleophile aminohydrolases, N-terminal
	ENSMUSG00000002068	56.8751	45.6082	0.3185	0.33317	0.91409	FALSE		ENSMUSG00000081021	40.9709	76.8544	-0.90753	0.00046303	0.03899	-//-
	ENSMUSG00000002076	28.4115	44.387	-0.64366	0.061351	0.4806	FALSE		ENSMUSG00000029618	406.368	762.79	-0.9085	2.8616e-06	0.0021099	Ocm	EF-Hand 1, calcium-binding site||EF-hand domain pair||Parvalbumin||EF-hand domain
	ENSMUSG00000002083	181.423	203.741	-0.16738	0.61963	1	FALSE		ENSMUSG00000007034	6457.06	12130.3	-0.90966	1.2301e-06	0.0012823	Slc44a4	Choline transporter-like
	ENSMUSG00000002100	1.18956	1.06869	0.15459	1	1	FALSE		ENSMUSG00000089809	152.615	286.768	-0.90999	0.00041419	0.036758	Rasgef1b	-||Ras guanine-nucleotide exchange factor catalytic domain superfamily||Ras-GEF domain-containing family member 1B||Ras guanine nucleotide exchange factor domain superfamily||Ras-like guanine nucleotide exchange factor, N-terminal||Ras guanine-nucleotide exchange factors catalytic domain||Ras guanine-nucleotide exchange factor, conserved site
	ENSMUSG00000002102	1806.87	1863.9	-0.044833	0.81895	1	FALSE		ENSMUSG00000025467	1240.84	2332.15	-0.91034	0.00026011	0.027884	Prap1	Proline-rich acidic protein 1
	ENSMUSG00000002103	989.555	1143.69	-0.20885	0.25883	0.83582	FALSE		ENSMUSG00000051811	143.594	271.044	-0.91653	1.2926e-05	0.0044926	Cox6b2	-||Cytochrome c oxidase, subunit VIb superfamily||Cytochrome c oxidase, subunit VIb
	ENSMUSG00000002104	1.81718	0.809115	1.1673	0.44537	0.99374	FALSE		ENSMUSG00000022938	3046.12	5758.71	-0.91877	6.7864e-06	0.0034069	Fam3b	-
	ENSMUSG00000002105	99.5818	77.034	0.37039	0.1448	0.67921	FALSE		ENSMUSG00000053113	2145.82	4066.18	-0.92214	0.00012328	0.018633	Socs3	SOCS box-like domain superfamily||SOCS box domain||SH2 domain||SOCS3, SH2 domain||Suppressor of cytokine signalling 3||SH2 domain superfamily
	ENSMUSG00000002107	297.449	295.452	0.0097189	0.95708	1	FALSE		ENSMUSG00000017639	285.956	543.522	-0.92654	0.00012337	0.018633	Rab11fip4	EF-hand domain pair||-||FIP-RBD, C-terminal domain superfamily||Rab-binding domain FIP-RBD||EF-hand domain
	ENSMUSG00000002108	1017.9	1344.03	-0.40097	0.029166	0.34173	FALSE		ENSMUSG00000026928	60.1853	114.492	-0.92776	0.00020661	0.024785	Card9	CARD domain||Death-like domain superfamily
	ENSMUSG00000002109	46.6081	33.2649	0.48658	0.06415	0.4884	FALSE		ENSMUSG00000041845	502.597	957.07	-0.92922	1.4638e-06	0.0013242	Rhod	Small GTP-binding protein domain||Small GTPase superfamily||Small GTPase superfamily, Rho type||P-loop containing nucleoside triphosphate hydrolase
	ENSMUSG00000002111	164.493	228.31	-0.47297	0.034825	0.36913	FALSE		ENSMUSG00000045282	648.608	1244.56	-0.94022	5.0191e-07	0.00068967	Tmem86b	-||YhhN-like
	ENSMUSG00000002129	903.019	885.993	0.027462	0.87024	1	FALSE		ENSMUSG00000074115	19733.5	37942.4	-0.94317	0.00017677	0.02274	Saa1	Serum amyloid A protein
	ENSMUSG00000002147	2266.98	2555.42	-0.17279	0.3985	0.97035	FALSE		Novel00423	33.2576	64.1281	-0.94727	0.00030879	0.031161	--	ORF2 [Mus musculus domesticus]
	ENSMUSG00000002190	6.90876	3.71024	0.89691	0.17663	0.73116	FALSE		ENSMUSG00000021221	113.091	218.676	-0.95131	9.0801e-06	0.0039219	Dpf3	Requiem/DPF N-terminal domain||Zinc finger, PHD-type||Zinc finger C2H2-type||Zinc finger, RING/FYVE/PHD-type||Zinc finger, FYVE/PHD-type||Zinc finger C2H2 superfamily||Zinc finger, PHD-finger
	ENSMUSG00000002204	40.4555	98.7384	-1.2873	0.16892	0.72033	FALSE		ENSMUSG00000007038	3319.14	6423.81	-0.95262	9.4319e-06	0.0039219	Neu1	Sialidase||Sialidase family||Sialidase superfamily
	ENSMUSG00000002205	709.182	763.819	-0.10708	0.61134	1	FALSE		ENSMUSG00000021892	507.444	985.893	-0.95818	0.00016648	0.021881	Sh3bp5	-||SH3-binding 5
	ENSMUSG00000002210	299.948	254.645	0.23623	0.2236	0.7941	FALSE		ENSMUSG00000029802	4236.98	8240.5	-0.95969	4.4016e-07	0.0006653	Abcg2	ABC transporter-like||-||ATP-binding cassette subfamily G member 2||AAA+ ATPase domain||P-loop containing nucleoside triphosphate hydrolase||ABC-2 type transporter
	ENSMUSG00000002221	362.824	310.247	0.22586	0.26231	0.83947	FALSE		ENSMUSG00000056899	62.9713	122.549	-0.96059	0.00021769	0.025408	Immp2l	Peptidase S24/S26A/S26B/S26C||LexA/Signal peptidase-like superfamily||Peptidase S26A, signal peptidase I, conserved site||Peptidase S26A, signal peptidase I
	ENSMUSG00000002222	2394.42	2144.45	0.15907	0.33537	0.9156	FALSE		ENSMUSG00000032098	698.404	1360.63	-0.96214	3.9614e-05	0.0088706	Treh	Glycoside hydrolase, family 37||-||Six-hairpin glycosidase-like||Glycoside hydrolase, family 37, conserved site
	ENSMUSG00000002227	1700.49	2418.25	-0.50801	0.036269	0.37647	FALSE		ENSMUSG00000024313	25881	50446.9	-0.96287	2.4858e-07	0.00041748	Mep1b	Meprin beta subunit||EGF-like domain||Concanavalin A-like lectin/glucanase domain superfamily||TRAF-like||Peptidase M12A||Metallopeptidase, catalytic domain superfamily||MAM domain||MATH/TRAF domain||Meprin alpha/beta subunit||Peptidase, metallopeptidase
	ENSMUSG00000002228	213.123	256.439	-0.26693	0.3839	0.963	FALSE		ENSMUSG00000031831	98.6836	192.972	-0.96751	5.8107e-06	0.0033508	Dnaaf1	Leucine-rich repeat domain superfamily||Leucine-rich repeat||Dynein assembly factor 1, axonemal
	ENSMUSG00000002233	4043.77	6623.59	-0.71191	0.00011475	0.017944	TRUE		ENSMUSG00000035493	7214.47	14226.6	-0.97963	0.00020065	0.024359	Tgfbi	FAS1 domain superfamily||-||Transforming growth factor-beta-induced protein ig-h3||EMI domain||FAS1 domain||TGF beta-induced protein/periostin
	ENSMUSG00000002249	591.074	509.663	0.21379	0.29838	0.88046	FALSE		Novel00252	49.9019	98.6316	-0.98295	9.9677e-05	0.016288	--	mCG1042149, partial [Mus musculus]
	ENSMUSG00000002250	2264.81	2879.46	-0.34641	0.070484	0.5078	FALSE		ENSMUSG00000074259	194.859	385.651	-0.98487	9.931e-07	0.0010722	Gramd2	GRAM domain||-
	ENSMUSG00000002257	67.0304	92.4558	-0.46395	0.36941	0.95025	FALSE		ENSMUSG00000039021	35.4273	70.1418	-0.98541	0.00052516	0.042159	Ttc16	Tetratricopeptide-like helical domain superfamily||-||Tetratricopeptide repeat-containing domain||Tetratricopeptide repeat
	ENSMUSG00000002265	188.34	84.9069	1.1494	0.0096393	0.19828	FALSE		ENSMUSG00000006651	2051.22	4064.58	-0.98662	1.1665e-07	0.00023509	Aplp1	Beta-amyloid precursor protein C-terminal||Amyloidogenic glycoprotein, heparin-binding||Amyloidogenic glycoprotein, extracellular||Amyloidogenic glycoprotein||E2 domain superfamily||Amyloidogenic glycoprotein, E2 domain||Amyloidogenic glycoprotein, copper-binding||Amyloidogenic glycoprotein, intracellular domain, conserved site||Amyloidogenic glycoprotein, heparin-binding domain superfamily||Amyl…
	ENSMUSG00000002266	3.56505	2.39755	0.57236	0.60898	1	FALSE		ENSMUSG00000055435	5944.48	11800.7	-0.98925	9.7943e-08	0.00021149	Maf	Maf transcription factor, N-terminal||Transcription factor, Skn-1-like, DNA-binding domain superfamily||Basic-leucine zipper domain||Basic leucine zipper domain, Maf-type||Transcription factor Maf||Transcription factor Maf family
	ENSMUSG00000002274	1.90185	1.77402	0.10038	0.97903	1	FALSE		ENSMUSG00000054385	81.4448	162.059	-0.99263	0.0001496	0.020372	Ceacam2	Immunoglobulin-like domain||Immunoglobulin-like domain superfamily||Immunoglobulin||Immunoglobulin V-set domain||Immunoglobulin subtype||Immunoglobulin subtype 2||Immunoglobulin-like fold
	ENSMUSG00000002279	141.28	138.022	0.033657	0.95438	1	FALSE		ENSMUSG00000031844	681.237	1360.74	-0.99817	3.9429e-05	0.0088706	Hsd17b2	-||Short-chain dehydrogenase/reductase SDR||NAD(P)-binding domain superfamily||Short-chain dehydrogenase/reductase, conserved site
	ENSMUSG00000002280	355.526	321.408	0.14555	0.45609	1	FALSE		ENSMUSG00000084159	21.6815	43.4341	-1.0024	0.00052696	0.042159	-//-
	ENSMUSG00000002289	2346.36	4100.78	-0.80547	0.083244	0.5422	FALSE		ENSMUSG00000021416	206.98	415.125	-1.0041	5.004e-05	0.010728	Eci3	ClpP/crotonase-like domain superfamily||Crontonase, C-terminal||Crotonase superfamily||FERM/acyl-CoA-binding protein superfamily||Acyl-CoA-binding protein, ACBP||Acyl-CoA binding protein superfamily
	ENSMUSG00000002297	171.565	138.379	0.31013	0.14828	0.68481	FALSE		ENSMUSG00000028885	2099.53	4251.56	-1.0179	0.00044885	0.038343	Smpdl3b	Calcineurin-like phosphoesterase domain, ApaH type||Acid sphingomyelinase-like phosphodiesterase, predicted||Metallo-dependent phosphatase-like
	ENSMUSG00000002307	1212.98	1163.81	0.059703	1	1	FALSE		ENSMUSG00000005667	229.822	466	-1.0198	1.8895e-07	0.000336	Mthfd2	Tetrahydrofolate dehydrogenase/cyclohydrolase, NAD(P)-binding domain||Tetrahydrofolate dehydrogenase/cyclohydrolase, catalytic domain||NAD(P)-binding domain superfamily||Tetrahydrofolate dehydrogenase/cyclohydrolase, conserved site||Tetrahydrofolate dehydrogenase/cyclohydrolase||-
	ENSMUSG00000002308	78.0712	58.4938	0.41651	0.094422	0.57306	FALSE		ENSMUSG00000024421	429.672	872.383	-1.0217	2.152e-05	0.0061373	Lama3	Laminin G domain||Galactose-binding-like domain superfamily||Laminin EGF domain||Laminin domain II||Laminin alpha, domain I||Concanavalin A-like lectin/glucanase domain superfamily||Laminin IV||EGF-like domain||Laminin, N-terminal
	ENSMUSG00000002319	155.504	136.802	0.18487	0.45812	1	FALSE		ENSMUSG00000022575	9845.93	20026.9	-1.0243	2.5089e-08	9.4804e-05	Gsdmd	Gasdermin
	ENSMUSG00000002320	1237.95	1253.63	-0.01815	0.89407	1	FALSE		ENSMUSG00000070729	130.939	268.401	-1.0355	1.3299e-06	0.0012969	-//-
	ENSMUSG00000002324	270.848	283.872	-0.067755	0.75824	1	FALSE		ENSMUSG00000106116	22.609	46.4135	-1.0376	0.00053199	0.042277	-//-
	ENSMUSG00000002325	1501	1588.13	-0.081406	0.7201	1	FALSE		ENSMUSG00000029188	15177.4	31245	-1.0417	7.2283e-08	0.00018209	Slc34a2	Sodium-dependent phosphate transport protein 2B||Sodium-dependent phosphate transport protein
	ENSMUSG00000002326	63.5479	67.1099	-0.078682	0.78643	1	FALSE		ENSMUSG00000096215	1003.78	2097.41	-1.0632	1.4956e-08	9.0426e-05	Smim22	Protein of unknown function DUF4713||-
	ENSMUSG00000002329	595.742	774.61	-0.37878	0.050601	0.4379	FALSE		ENSMUSG00000038298	2290.74	4798.94	-1.0669	1.9782e-08	9.4804e-05	Pdzk1	PDZ domain||PDZ superfamily||-
	ENSMUSG00000002332	2159.83	2518.09	-0.22141	0.20303	0.76942	FALSE		ENSMUSG00000050762	162.406	340.224	-1.0669	6.0203e-05	0.012381	Prss27	Peptidase S1A, chymotrypsin family||Serine proteases, trypsin family, histidine active site||Peptidase S1, PA clan||Serine proteases, trypsin domain||Serine proteases, trypsin family, serine active site
	ENSMUSG00000002341	2.47923	1.81778	0.44771	0.67749	1	FALSE		ENSMUSG00000034226	54.6618	115.199	-1.0755	0.000581	0.044241	Rhov	P-loop containing nucleoside triphosphate hydrolase||Small GTPase superfamily, Rho type||Small GTPase superfamily||Small GTP-binding protein domain
	ENSMUSG00000002342	376.501	340.234	0.14613	0.4929	1	FALSE		ENSMUSG00000029811	7836.17	16563.4	-1.0798	1.7411e-07	0.00032895	Aoc1	Copper amine oxidase, N-terminal||Copper amine oxidase, catalytic domain superfamily||Copper amine oxidase||Copper amine oxidase, catalytic domain||Copper amine oxidase, N2-terminal||Copper amine oxidase, N3-terminal
	ENSMUSG00000002343	113.089	98.2516	0.20291	0.39699	0.97035	FALSE		ENSMUSG00000115750	46.4653	98.4973	-1.0839	8.2179e-06	0.0037641	-//-
	ENSMUSG00000002345	205.375	200.906	0.03174	0.84482	1	FALSE		ENSMUSG00000052363	18.081	38.8548	-1.1036	0.00055656	0.043451	Zdhhc19	Palmitoyltransferase, DHHC domain
	ENSMUSG00000002346	229.124	118.257	0.9542	2.03e-05	0.0059667	TRUE		Novel00713	151.666	326.06	-1.1042	2.6879e-05	0.0071907	--	mCG144955, partial [Mus musculus]
	ENSMUSG00000002365	2968.32	3766.04	-0.3434	0.062624	0.48442	FALSE		ENSMUSG00000003863	462.869	1002.19	-1.1145	0.00032802	0.032091	Ppfia3	Liprin-alpha-3||LAR-interacting protein, Liprin||Sterile alpha motif domain||Sterile alpha motif/pointed domain superfamily
	ENSMUSG00000002372	883.032	874.064	0.014727	0.91911	1	FALSE		ENSMUSG00000032081	2902.23	6287.9	-1.1154	2.1249e-06	0.0016846	Apoc3	Apolipoprotein CIII
	ENSMUSG00000002379	982.867	1195.74	-0.28283	0.1217	0.63209	FALSE		ENSMUSG00000022434	850.466	1866.8	-1.1342	8.6656e-06	0.0038524	Fam118a	Protein FAM118A||-
	ENSMUSG00000002384	53.9569	77.2952	-0.51857	0.072779	0.51513	FALSE		ENSMUSG00000039364	7340.81	16152.6	-1.1378	3.3974e-05	0.0084857	Sectm1b	Immunoglobulin-like domain superfamily||Secreted and transmembrane protein 1||Immunoglobulin-like fold
	ENSMUSG00000002393	511.967	527.649	-0.043526	0.8324	1	FALSE		Novel00156	32.7155	72.7143	-1.1523	0.00058538	0.044438	--	mCG1028420, partial [Mus musculus]
	ENSMUSG00000002395	1185.37	1462.89	-0.30348	0.1299	0.648	FALSE		ENSMUSG00000027524	942.758	2110.01	-1.1623	6.0142e-07	0.00076009	Edn3	Endothelin-like toxin||Endothelin||Endothelin-like toxin, conserved site
	ENSMUSG00000002396	426.165	387.793	0.13612	0.47229	1	FALSE		Novel00137	44.7548	100.32	-1.1645	0.00046243	0.03899	--	mCG1036303, partial [Mus musculus]
	ENSMUSG00000002409	311.073	415.406	-0.41727	0.034011	0.36512	FALSE		ENSMUSG00000048905	1326.91	3022.91	-1.1879	5.8193e-09	4.9989e-05	4930539E08Rik	Uncharacterised protein C6orf222||Blc2-like superfamily
	ENSMUSG00000002413	337.088	310.476	0.11865	0.50894	1	FALSE		ENSMUSG00000026880	5206.63	11966	-1.2005	4.1905e-06	0.0026023	Stom	Erythrocyte band 7 integral membrane protein (Stomatin)||Stomatin family||Band 7/stomatin-like, conserved site||Band 7 domain||Band 7/SPFH domain superfamily
	ENSMUSG00000002416	34.8163	26.1087	0.41523	0.15569	0.69742	FALSE		ENSMUSG00000053746	169.559	408.428	-1.2683	8.5687e-07	0.00095938	Ptrh1	Peptidyl-tRNA hydrolase||Peptidyl-tRNA hydrolase superfamily||Peptidyl-tRNA hydrolase, conserved site
	ENSMUSG00000002428	365.611	357.264	0.033318	0.78486	1	FALSE		ENSMUSG00000069456	210.627	507.644	-1.2691	0.00052219	0.042096	Rdh16	-||Short-chain dehydrogenase/reductase SDR||NAD(P)-binding domain superfamily||Short-chain dehydrogenase/reductase, conserved site
	ENSMUSG00000002455	844.674	916.56	-0.11783	0.5688	1	FALSE		ENSMUSG00000020839	12047.8	29147.7	-1.2746	1.593e-05	0.0051782	Tmigd1	Immunoglobulin subtype 2||Immunoglobulin-like fold||Immunoglobulin subtype||Immunoglobulin-like domain superfamily||Immunoglobulin-like domain
	ENSMUSG00000002458	75.5548	95.0428	-0.33105	0.41103	0.97424	FALSE		ENSMUSG00000042498	22.094	53.6132	-1.2789	6.9141e-06	0.0034069	D330045A20Rik	Nucleic acid-binding, OB-fold
	ENSMUSG00000002459	2.17613	0.754351	1.5285	0.25171	0.82937	FALSE		ENSMUSG00000034785	173.179	424.704	-1.2942	0.0004554	0.03878	Dio1	Iodothyronine deiodinase I/III||Iodothyronine deiodinase||Thioredoxin-like superfamily||-||Iodothyronine deiodinase, active site
	ENSMUSG00000002475	1429.77	1713.37	-0.26105	0.14629	0.6823	FALSE		Novel00524	40.5752	99.7642	-1.2979	6.2753e-06	0.0034069	--	hypothetical protein [Plasmodium yoelii yoelii 17XNL]>gi|23484457|gb|EAA19780.1| hypothetical protein [Plasmodium yoelii yoelii]
	ENSMUSG00000002477	285.767	293.702	-0.039516	0.74121	1	FALSE		ENSMUSG00000083169	12.5572	31.0277	-1.305	0.00041289	0.036758	-//-
	ENSMUSG00000002486	70.1721	57.5241	0.28673	0.26225	0.83947	FALSE		ENSMUSG00000028940	207.557	513.227	-1.3061	5.1095e-05	0.010877	Hes2	Myc-type, basic helix-loop-helix (bHLH) domain||Orange domain||Helix-loop-helix DNA-binding domain superfamily
	ENSMUSG00000002489	64.76	41.7473	0.63342	0.070386	0.50758	FALSE		ENSMUSG00000113165	16.5288	41.6068	-1.3318	9.2397e-06	0.0039219	-//-
	ENSMUSG00000002496	781.649	719.072	0.12038	0.50304	1	FALSE		ENSMUSG00000081984	43.4718	110.517	-1.3461	5.0806e-08	0.00015359	Dnajb3	DnaJ domain superfamily||DnaJ homologue subfamily B member 3||DnaJ domain||DnaJ domain, conserved site
	ENSMUSG00000002500	0.33392	0.158962	1.0708	1	1	FALSE		ENSMUSG00000026976	71.6679	184.725	-1.366	8.3077e-05	0.014508	Pax8	Homeobox-like domain superfamily||Paired-box protein 2 C-terminal||Winged helix-like DNA-binding domain superfamily||Paired domain
	ENSMUSG00000002504	317.233	297.914	0.090646	0.78219	1	FALSE		ENSMUSG00000009246	273.169	705.871	-1.3696	0.00026207	0.027895	Trpm5	-||Ion transport domain||Transient receptor potential cation channel subfamily M member 5
	ENSMUSG00000002524	1104.66	1158.25	-0.068344	0.73512	1	FALSE		Novel00103	9.42071	24.3893	-1.3723	0.00024525	0.026968	--	Protein Bm12704, partial [Brugia malayi]
	ENSMUSG00000002546	1559.63	1625.83	-0.059971	0.73814	1	FALSE		ENSMUSG00000030361	7.87627	20.5824	-1.3858	0.00039667	0.035764	Klrb1a	-||C-type lectin-like||Natural killer cell receptor-like, C-type lectin-like domain||C-type lectin fold||C-type lectin-like/link domain superfamily
	ENSMUSG00000002550	791.013	775.058	0.029397	0.89314	1	FALSE		Novel00045	10.8512	29.6523	-1.4503	2.3231e-05	0.0065025	-//-
	ENSMUSG00000002565	3395.93	5878.42	-0.79162	0.0006483	0.046402	TRUE		Novel00030	28.9484	79.4769	-1.4571	5.0175e-07	0.00068967	--	mCG1036303, partial [Mus musculus]
	ENSMUSG00000002578	22.491	18.9701	0.24562	0.44802	0.9957	FALSE		ENSMUSG00000006342	1663.55	4602.41	-1.4681	6.104e-08	0.00016775	Susd2	von Willebrand factor, type D domain||Somatomedin B domain||Somatomedin B-like domain superfamily||Sushi/SCR/CCP domain||Sushi/SCR/CCP superfamily||AMOP domain
	ENSMUSG00000002580	60.7521	95.1523	-0.64731	0.0049548	0.14157	FALSE		ENSMUSG00000025759	47.391	132.679	-1.4853	7.0964e-05	0.013465	Mfsd8	MFS transporter superfamily||Major facilitator superfamily||-||Major facilitator superfamily domain
	ENSMUSG00000002588	2.19514	3.86696	-0.81688	0.3172	0.90118	FALSE		ENSMUSG00000019935	21.3293	60.9595	-1.515	1.4893e-06	0.0013242	Slc17a8	Cyclic nucleotide-regulated ion channel, N-terminal||MFS transporter superfamily||Major facilitator superfamily||Major facilitator superfamily domain
	ENSMUSG00000002602	784.777	674.744	0.21794	0.33206	0.91359	FALSE		ENSMUSG00000025197	8.89065	26.3159	-1.5656	3.6453e-05	0.0086738	Cyp2c23	Cytochrome P450 superfamily||Cytochrome P450, conserved site||Cytochrome P450||Cytochrome P450, E-class, group I||Cytochrome P450, E-class, group I, CYP2A-like
	ENSMUSG00000002603	247.285	295.024	-0.25466	0.28816	0.86571	FALSE		Novel00511	8.03109	24.1998	-1.5913	0.00014271	0.02016	--	mCG21386, isoform CRA_a [Mus musculus]>gi|148708653|gb|EDL40600.1| mCG21386, isoform CRA_a [Mus musculus]
	ENSMUSG00000002608	697.608	652.214	0.097073	0.59822	1	FALSE		ENSMUSG00000028480	94.4651	287.004	-1.6032	0.00010636	0.017013	Glipr2	Ves allergen||CAP domain||Allergen V5/Tpx-1-related, conserved site||CAP superfamily||Cysteine-rich secretory protein, allergen V5/Tpx-1-related||Golgi-associated plant pathogenesis-related protein 1, SCP domain
	ENSMUSG00000002617	45.9023	39.5822	0.21371	0.4582	1	FALSE		ENSMUSG00000081058	8.09502	24.6668	-1.6075	2.8831e-05	0.0075787	Hist2h3c2	Histone-fold||Histone H3/CENP-A||Histone H2A/H2B/H3
	ENSMUSG00000002625	306.957	250.114	0.29545	0.12354	0.63539	FALSE		ENSMUSG00000104445	7.10478	21.6528	-1.6077	0.00034773	0.032953	Rhbg	Ammonium transporter AmtB-like domain||Blood group Rhesus C/E/D polypeptide||Ammonium/urea transporter
	ENSMUSG00000002633	3.85192	3.56792	0.11049	1	1	FALSE		ENSMUSG00000102047	40.2107	125.718	-1.6445	6.6144e-09	4.9989e-05	-//-
	ENSMUSG00000002635	170.181	175.947	-0.048079	0.80672	1	FALSE		ENSMUSG00000066366	3.5681	12.2842	-1.7836	0.00034421	0.032953	Serpina1a	Serpin, conserved site||Serpin superfamily||Serpin family||Serpin domain
	ENSMUSG00000002658	1478.36	1994.69	-0.43216	0.021117	0.29486	FALSE		ENSMUSG00000094664	228.19	787.137	-1.7864	0.00010107	0.016422	-//-
	ENSMUSG00000002660	399.906	365.086	0.13142	0.49281	1	FALSE		ENSMUSG00000038843	235.946	844.554	-1.8397	4.3087e-07	0.0006653	Gcnt1	Glycosyl transferase, family 14
	ENSMUSG00000002661	222.935	257.591	-0.20846	0.29212	0.87086	FALSE		ENSMUSG00000028777	5.45081	19.5542	-1.8429	1.4255e-05	0.004788	Gnat3	Guanine nucleotide binding protein (G-protein), alpha subunit||G protein alpha subunit, helical insertion||P-loop containing nucleoside triphosphate hydrolase||G-protein alpha subunit, group I
	ENSMUSG00000002664	7.01446	5.50046	0.35078	0.65968	1	FALSE		Novel00403	32.9443	119.987	-1.8648	1.0624e-05	0.0041453	--	ORF2 [Mus musculus domesticus]
	ENSMUSG00000002668	494.872	625.105	-0.33704	0.084464	0.54606	FALSE		ENSMUSG00000005681	8.8473	32.7954	-1.8902	0.00031366	0.031294	Apoa2	Apolipoprotein A-II (ApoA-II) superfamily||Apolipoprotein A-II (ApoA-II)
	ENSMUSG00000002679	257.272	316.139	-0.29727	0.13948	0.66834	FALSE		ENSMUSG00000040606	10.0562	38.7873	-1.9475	2.9208e-05	0.0076117	Kazn	-||Sterile alpha motif domain||Sterile alpha motif/pointed domain superfamily
	ENSMUSG00000002688	25.3981	23.0085	0.14256	0.8103	1	FALSE		ENSMUSG00000044303	14.386	55.8768	-1.9576	5.4726e-11	8.2719e-07	Cdkn2a	Tumor suppressor ARF||Ankyrin repeat-containing domain superfamily||Ankyrin repeat-containing domain||Ankyrin repeat
	ENSMUSG00000002699	161.848	196.314	-0.27853	0.27489	0.85273	FALSE		ENSMUSG00000028356	3.47746	16.673	-2.2614	3.4055e-06	0.0022877	Ambp	Lipocalin||Proteinase inhibitor I2, Kunitz, conserved site||Lipocalin family conserved site||Pancreatic trypsin inhibitor Kunitz domain superfamily||Calycin||Protein AMBP||Alpha-1-microglobulin||Lipocalin/cytosolic fatty-acid binding domain||Pancreatic trypsin inhibitor Kunitz domain
	ENSMUSG00000002718	412.208	343.905	0.26136	0.21492	0.78321	FALSE		ENSMUSG00000030895	6.28494	31.2151	-2.3123	2.5819e-05	0.0070364	Hpx	Hemopexin-like repeats||Hemopexin-like domain superfamily||Hemopexin||Hemopexin-like domain||Hemopexin, conserved site
	ENSMUSG00000002728	670.65	778.015	-0.21424	0.39023	0.9679	FALSE		ENSMUSG00000059481	2.58342	12.8927	-2.3192	1.1126e-05	0.004228	Plg	Peptidase S1, PA clan||Kringle-like fold||Serine proteases, trypsin family, histidine active site||PAN/Apple domain||Kringle||Peptidase S1A, plasmin||Serine proteases, trypsin domain||Kringle, conserved site||Peptidase S1A, chymotrypsin family||Serine proteases, trypsin family, serine active site
	ENSMUSG00000002731	581.621	844.754	-0.53845	0.0051012	0.14318	FALSE		ENSMUSG00000022868	6.34913	34.1435	-2.427	2.1751e-05	0.0061452	Ahsg	Proteinase inhibitor I25C, fetuin, conserved site||Cystatin domain||Fetuin-A-type cystatin domain
	ENSMUSG00000002732	59.0608	59.8296	-0.018658	0.93599	1	FALSE		ENSMUSG00000021509	62.6714	353.131	-2.4943	0.00014575	0.020341	Slc25a48	Mitochondrial substrate/solute carrier||Mitochondrial carrier domain superfamily
	ENSMUSG00000002733	570.925	761.196	-0.41497	0.037953	0.38475	FALSE		ENSMUSG00000029368	44.873	254.323	-2.5027	3.1125e-05	0.0079737	Alb	Serum albumin/Alpha-fetoprotein/Afamin||ALB/AFP/VDB||Serum albumin, N-terminal||Serum albumin-like||Serum albumin, conserved site
	ENSMUSG00000002741	2884.31	3172.46	-0.13738	0.46136	1	FALSE		ENSMUSG00000097482	2.03121	11.8486	-2.5443	3.7062e-05	0.0086738	-//-
	ENSMUSG00000002748	1512.16	1323.89	0.19183	0.32516	0.90831	FALSE		ENSMUSG00000033831	5.23876	32.9392	-2.6525	1.5007e-05	0.0049854	Fgb	Fibrinogen, alpha/beta/gamma chain, C-terminal globular, subdomain 2||Fibrinogen beta chain||Fibrinogen, alpha/beta/gamma chain, C-terminal globular, subdomain 1||Fibrinogen-like, C-terminal||Fibrinogen, conserved site||Fibrinogen, alpha/beta/gamma chain, C-terminal globular domain||Fibrinogen, alpha/beta/gamma chain, coiled coil domain
	ENSMUSG00000002763	1007.01	1142.55	-0.18219	0.35898	0.93997	FALSE		Novel00167	5.38837	36.225	-2.7491	0.00069943	0.048274	--	envelope protein [Mus musculus]
	ENSMUSG00000002767	619.383	604.244	0.035698	0.7909	1	FALSE		ENSMUSG00000035540	3.56904	25.4347	-2.8332	4.2158e-05	0.0093025	Gc	Vitamin D binding protein, domain III||ALB/AFP/VDB||Serum albumin, conserved site||Serum albumin-like||Vitamin D-binding protein||Serum albumin, N-terminal
	ENSMUSG00000002768	616.538	839.052	-0.44457	0.025026	0.31816	FALSE		ENSMUSG00000033860	2.2157	16.9565	-2.936	0.00022212	0.025434	Fgg	Fibrinogen, conserved site||Fibrinogen, alpha/beta/gamma chain, C-terminal globular domain||Fibrinogen, alpha/beta/gamma chain, coiled coil domain||Fibrinogen, alpha/beta/gamma chain, C-terminal globular, subdomain 1||Fibrinogen, alpha/beta/gamma chain, C-terminal globular, subdomain 2||Fibrinogen gamma chain||Fibrinogen-like, C-terminal
	ENSMUSG00000002769	12.3139	16.6333	-0.43379	0.27824	0.85742	FALSE		ENSMUSG00000022875	1.33351	10.9402	-3.0363	0.00044321	0.038343	Kng1	Kininogen-type cystatin domain||HMW kininogen||Proteinase inhibitor I25, cystatin, conserved site||Cystatin domain
	ENSMUSG00000002771	64.3273	41.7401	0.624	0.032882	0.36038	FALSE		ENSMUSG00000003053	0.666753	8.22948	-3.6256	3.5623e-05	0.0086646	Cyp2c29	Cytochrome P450, conserved site||Cytochrome P450 superfamily||Cytochrome P450||Cytochrome P450, E-class, group I||-||Cytochrome P450, E-class, group I, CYP2B-like
	ENSMUSG00000002778	2989.1	3207.18	-0.1016	0.56072	1	FALSE
	ENSMUSG00000002781	233.297	229.837	0.021559	0.97074	1	FALSE
	ENSMUSG00000002791	0.254924	0.158962	0.68139	1	1	FALSE
	ENSMUSG00000002797	159.191	142.907	0.15568	0.46196	1	FALSE
	ENSMUSG00000002799	96.4902	92.0655	0.067723	0.73992	1	FALSE
	ENSMUSG00000002803	306.831	333.217	-0.11902	0.64352	1	FALSE
	ENSMUSG00000002804	291.869	371.317	-0.34733	0.080201	0.53414	FALSE
	ENSMUSG00000002808	53.0001	36.7895	0.5267	0.052877	0.44696	FALSE
	ENSMUSG00000002812	2330.67	2852.55	-0.29151	0.1199	0.62825	FALSE
	ENSMUSG00000002814	118.472	109.709	0.11086	0.53505	1	FALSE
	ENSMUSG00000002820	1368.25	1619.66	-0.24336	0.16717	0.71769	FALSE
	ENSMUSG00000002825	97.8808	64.529	0.60108	0.013834	0.23794	FALSE
	ENSMUSG00000002831	531.987	202.433	1.3939	0.1462	0.68222	FALSE
	ENSMUSG00000002833	366.52	359.51	0.027862	0.92759	1	FALSE
	ENSMUSG00000002835	127.71	96.2547	0.40795	0.079103	0.53009	FALSE
	ENSMUSG00000002844	596.124	795.474	-0.4162	0.034881	0.36933	FALSE
	ENSMUSG00000002845	265.809	230.729	0.20419	0.36817	0.94915	FALSE
	ENSMUSG00000002846	336.717	384.332	-0.19082	0.32868	0.91086	FALSE
	ENSMUSG00000002847	79.9785	62.1644	0.36352	0.28464	0.86322	FALSE
	ENSMUSG00000002870	294.861	204.257	0.52965	0.118	0.62622	FALSE
	ENSMUSG00000002871	457.927	568.913	-0.31309	0.11894	0.62683	FALSE
	ENSMUSG00000002881	777.734	819.009	-0.074604	0.69482	1	FALSE
	ENSMUSG00000002885	195.326	178.054	0.13357	0.53336	1	FALSE
	ENSMUSG00000002897	437.241	501.257	-0.19712	0.3748	0.9555	FALSE
	ENSMUSG00000002900	1054.85	889.366	0.24619	0.26327	0.84019	FALSE
	ENSMUSG00000002908	3.63294	2.31859	0.64789	0.45213	0.99897	FALSE
	ENSMUSG00000002910	17.0408	20.7417	-0.28355	0.47795	1	FALSE
	ENSMUSG00000002944	648.357	568.267	0.19022	0.78385	1	FALSE
	ENSMUSG00000002948	362.664	271.32	0.41864	0.035541	0.37202	FALSE
	ENSMUSG00000002949	743.897	668.048	0.15515	0.43411	0.98621	FALSE
	ENSMUSG00000002957	3440.63	4571.18	-0.40989	0.035453	0.37136	FALSE
	ENSMUSG00000002963	534.291	748.119	-0.48564	0.011152	0.21285	FALSE
	ENSMUSG00000002968	1429.97	1396.77	0.033894	0.8305	1	FALSE
	ENSMUSG00000002980	212.084	203.438	0.060047	0.95775	1	FALSE
	ENSMUSG00000002981	3258.14	4499.73	-0.46579	0.014784	0.24456	FALSE
	ENSMUSG00000002983	2745.39	4319.43	-0.65383	0.00068644	0.047594	TRUE
	ENSMUSG00000002984	491.722	398.318	0.30392	0.14618	0.68222	FALSE
	ENSMUSG00000002985	4084.21	5843.29	-0.51672	0.07814	0.52851	FALSE
	ENSMUSG00000002992	17.3242	6.3777	1.4417	0.0011638	0.064429	FALSE
	ENSMUSG00000002996	406.933	462.875	-0.18583	0.40093	0.97125	FALSE
	ENSMUSG00000002997	146.34	89.3795	0.71131	0.034118	0.36548	FALSE
	ENSMUSG00000003031	1104.61	1262.48	-0.19273	0.36333	0.94355	FALSE
	ENSMUSG00000003032	6635.3	10832.2	-0.70709	0.00015313	0.020665	TRUE
	ENSMUSG00000003033	595.184	632.85	-0.088528	0.63231	1	FALSE
	ENSMUSG00000003037	3603.55	5203.76	-0.53014	0.0038639	0.12347	FALSE
	ENSMUSG00000003038	908.327	684.202	0.40879	0.038173	0.38567	FALSE
	ENSMUSG00000003039	1550.84	2113.81	-0.4468	0.018834	0.27585	FALSE
	ENSMUSG00000003051	7068.86	6493.36	0.12251	0.59965	1	FALSE
	ENSMUSG00000003053	0.666753	8.22948	-3.6256	3.56e-05	0.0086646	TRUE
	ENSMUSG00000003062	639.125	969.948	-0.60181	0.0027576	0.10305	FALSE
	ENSMUSG00000003068	1234.56	1344.04	-0.12258	0.508	1	FALSE
	ENSMUSG00000003070	10.9448	12.0745	-0.14171	0.68214	1	FALSE
	ENSMUSG00000003072	4656.58	4867.09	-0.063788	0.7646	1	FALSE
	ENSMUSG00000003099	1111	868.449	0.35534	0.064059	0.48815	FALSE
	ENSMUSG00000003119	742.205	739.847	0.0045911	0.96466	1	FALSE
	ENSMUSG00000003123	1380.45	1747.77	-0.34038	0.060788	0.47842	FALSE
	ENSMUSG00000003131	1038.38	1067.58	-0.040018	0.80825	1	FALSE
	ENSMUSG00000003134	310.32	305.31	0.023483	0.82474	1	FALSE
	ENSMUSG00000003135	424.469	414.905	0.032879	0.77067	1	FALSE
	ENSMUSG00000003153	66.3263	63.8018	0.055985	0.79156	1	FALSE
	ENSMUSG00000003154	439.34	442.085	-0.0089849	0.96779	1	FALSE
	ENSMUSG00000003161	2887.73	4084.54	-0.50023	0.0077485	0.17786	FALSE
	ENSMUSG00000003166	840.444	828.387	0.020846	0.8979	1	FALSE
	ENSMUSG00000003184	746.2	767.551	-0.040699	0.83858	1	FALSE
	ENSMUSG00000003190	50.7798	39.7914	0.3518	0.22706	0.79833	FALSE
	ENSMUSG00000003198	79.6741	86.6489	-0.12107	0.74395	1	FALSE
	ENSMUSG00000003199	1684.68	2173.98	-0.36786	0.047468	0.42417	FALSE
	ENSMUSG00000003200	993.441	1144.99	-0.20483	0.29063	0.86884	FALSE
	ENSMUSG00000003206	8.15411	11.8581	-0.54028	0.20525	0.77245	FALSE
	ENSMUSG00000003208	92.3211	110.731	-0.26232	0.30902	0.89218	FALSE
	ENSMUSG00000003226	1811.5	1490.6	0.28129	0.13205	0.65251	FALSE
	ENSMUSG00000003227	18.0936	16.5537	0.12832	0.57642	1	FALSE
	ENSMUSG00000003228	251.959	235.575	0.097004	0.58454	1	FALSE
	ENSMUSG00000003233	564.155	530.247	0.089426	0.55401	1	FALSE
	ENSMUSG00000003234	906.513	934.347	-0.043631	0.80879	1	FALSE
	ENSMUSG00000003235	651.481	585.195	0.15481	0.4463	0.99482	FALSE
	ENSMUSG00000003269	921.099	1094.63	-0.24901	0.19292	0.75485	FALSE
	ENSMUSG00000003271	2321.44	3599.36	-0.63272	0.00057593	0.044241	TRUE
	ENSMUSG00000003273	8.89941	9.26666	-0.058339	0.90056	1	FALSE
	ENSMUSG00000003279	19.5167	15.9082	0.29494	0.39242	0.96944	FALSE
	ENSMUSG00000003282	53.4348	65.2555	-0.28832	0.26318	0.84012	FALSE
	ENSMUSG00000003283	320.791	357.089	-0.15465	0.40509	0.97171	FALSE
	ENSMUSG00000003299	613.101	591.604	0.051493	0.81936	1	FALSE
	ENSMUSG00000003308	990.201	1117.54	-0.17453	0.3304	0.91211	FALSE
	ENSMUSG00000003309	1340.81	1521.07	-0.18199	0.32247	0.90563	FALSE
	ENSMUSG00000003316	2326.6	2381.87	-0.033867	0.90618	1	FALSE
	ENSMUSG00000003344	544.67	629.92	-0.20979	0.33339	0.91413	FALSE
	ENSMUSG00000003345	2509.14	3167.11	-0.33597	0.099944	0.58513	FALSE
	ENSMUSG00000003346	1359.54	1467.26	-0.11001	0.55302	1	FALSE
	ENSMUSG00000003348	113.313	114.617	-0.016503	0.98005	1	FALSE
	ENSMUSG00000003352	464.037	564.926	-0.28382	0.21315	0.78236	FALSE
	ENSMUSG00000003354	2.08468	1.55652	0.4215	0.81447	1	FALSE
	ENSMUSG00000003355	78.5426	61.3877	0.35553	0.24153	0.81797	FALSE
	ENSMUSG00000003360	1043.27	1091.46	-0.065139	0.72082	1	FALSE
	ENSMUSG00000003363	400.639	395.919	0.017099	0.8555	1	FALSE
	ENSMUSG00000003378	143.074	81.4702	0.81242	0.0023725	0.095247	FALSE
	ENSMUSG00000003379	219.453	819.076	-1.9001	0.096185	0.57692	FALSE
	ENSMUSG00000003380	1146.32	1184.72	-0.047536	0.86763	1	FALSE
	ENSMUSG00000003382	2699.56	2523.12	0.097512	0.69924	1	FALSE
	ENSMUSG00000003402	2576.9	3208.17	-0.31612	0.087724	0.55456	FALSE
	ENSMUSG00000003410	17.6733	9.19339	0.94291	0.23023	0.80202	FALSE
	ENSMUSG00000003411	19.9373	28.5222	-0.51661	0.11345	0.61705	FALSE
	ENSMUSG00000003418	45.6917	58.49	-0.35626	0.31042	0.89396	FALSE
	ENSMUSG00000003420	2193.3	2518.76	-0.19961	0.4359	0.98773	FALSE
	ENSMUSG00000003421	538.767	593.066	-0.13853	0.49237	1	FALSE
	ENSMUSG00000003423	360.023	396.49	-0.1392	0.49856	1	FALSE
	ENSMUSG00000003429	1495.13	1747.52	-0.22504	0.26971	0.84634	FALSE
	ENSMUSG00000003435	1133.12	1116.76	0.020974	0.90053	1	FALSE
	ENSMUSG00000003436	0.383105	0.160851	1.252	0.8752	1	FALSE
	ENSMUSG00000003437	875.751	834.716	0.069237	0.6801	1	FALSE
	ENSMUSG00000003438	504.034	431.191	0.22519	0.28287	0.86211	FALSE
	ENSMUSG00000003444	92.8582	93.6159	-0.011724	0.97885	1	FALSE
	ENSMUSG00000003452	80.747	46.7552	0.78828	0.0018721	0.084343	FALSE
	ENSMUSG00000003458	3653.48	4756.77	-0.38071	0.035205	0.36986	FALSE
	ENSMUSG00000003464	1862.35	2086.83	-0.16419	0.36188	0.94189	FALSE
	ENSMUSG00000003469	3.15586	3.05322	0.047704	1	1	FALSE
	ENSMUSG00000003476	1.09994	2.20329	-1.0022	0.33047	0.91211	FALSE
	ENSMUSG00000003477	5.12362	6.95649	-0.4412	0.41534	0.97553	FALSE
	ENSMUSG00000003484	97.8736	140.139	-0.51787	0.35132	0.93349	FALSE
	ENSMUSG00000003500	200.458	136.126	0.55835	0.0075297	0.17483	FALSE
	ENSMUSG00000003505	129.08	369.48	-1.5172	0.00093192	0.056913	FALSE
	ENSMUSG00000003518	216.493	189.019	0.19579	0.36456	0.94445	FALSE
	ENSMUSG00000003527	212.736	230.388	-0.115	0.57221	1	FALSE
	ENSMUSG00000003528	3495.51	4028.01	-0.20457	0.26759	0.84502	FALSE
	ENSMUSG00000003534	1613.5	2214.16	-0.45656	0.02185	0.29942	FALSE
	ENSMUSG00000003541	335.644	261.27	0.36139	0.34058	0.92211	FALSE
	ENSMUSG00000003545	15.0322	12.4683	0.2698	0.51095	1	FALSE
	ENSMUSG00000003546	4300.42	5630.22	-0.38871	0.03977	0.39231	FALSE
	ENSMUSG00000003549	70.7521	72.1893	-0.029012	0.80121	1	FALSE
	ENSMUSG00000003555	3.00111	2.67434	0.16631	0.94188	1	FALSE
	ENSMUSG00000003559	503.429	592.031	-0.23388	0.1951	0.75619	FALSE
	ENSMUSG00000003573	38.508	25.3573	0.60276	0.049478	0.43286	FALSE
	ENSMUSG00000003575	230.867	154.543	0.57905	0.0058497	0.15364	FALSE
	ENSMUSG00000003581	270.804	246.666	0.13469	0.42512	0.98273	FALSE
	ENSMUSG00000003585	1465.27	1545.51	-0.076922	0.64162	1	FALSE
	ENSMUSG00000003604	259.186	221.683	0.22549	0.26261	0.83947	FALSE
	ENSMUSG00000003617	711.044	629.797	0.17505	0.56095	1	FALSE
	ENSMUSG00000003623	3180.39	3421.05	-0.10524	0.58014	1	FALSE
	ENSMUSG00000003644	5008.73	6295.16	-0.3298	0.079829	0.53249	FALSE
	ENSMUSG00000003657	50.1082	33.2481	0.59178	0.045448	0.41634	FALSE
	ENSMUSG00000003660	1564.63	1536.63	0.026049	0.89013	1	FALSE
	ENSMUSG00000003662	513.268	566.968	-0.14356	0.4338	0.98621	FALSE
	ENSMUSG00000003665	0.542509	0.39145	0.47082	0.92042	1	FALSE
	ENSMUSG00000003680	342.284	400.908	-0.22807	0.26491	0.84216	FALSE
	ENSMUSG00000003721	1775.99	2766.99	-0.63969	0.0011055	0.063294	FALSE
	ENSMUSG00000003731	866.485	807.228	0.1022	0.6146	1	FALSE
	ENSMUSG00000003746	6279.45	8109.49	-0.36897	0.047495	0.42422	FALSE
	ENSMUSG00000003752	671.069	881.47	-0.39345	0.046246	0.41945	FALSE
	ENSMUSG00000003762	293.74	343.803	-0.22704	0.24354	0.82022	FALSE
	ENSMUSG00000003778	594.293	601.224	-0.016728	0.89217	1	FALSE
	ENSMUSG00000003779	58.7947	33.4496	0.8137	0.023315	0.30891	FALSE
	ENSMUSG00000003808	410.786	305.424	0.42757	0.029699	0.34398	FALSE
	ENSMUSG00000003809	278.83	215.753	0.37	0.081951	0.53921	FALSE
	ENSMUSG00000003810	2410.18	2595.02	-0.10661	0.66638	1	FALSE
	ENSMUSG00000003812	132.844	139.439	-0.069902	0.80328	1	FALSE
	ENSMUSG00000003813	390.087	415.156	-0.089856	0.57729	1	FALSE
	ENSMUSG00000003814	10959	13631.3	-0.31481	0.074039	0.51836	FALSE
	ENSMUSG00000003824	30.4097	26.2967	0.20965	0.57802	1	FALSE
	ENSMUSG00000003847	1293.73	1127.13	0.19889	0.32471	0.90805	FALSE
	ENSMUSG00000003848	280.838	177.554	0.66148	0.001584	0.076371	FALSE
	ENSMUSG00000003849	382.325	235.299	0.7003	0.0011799	0.064617	FALSE
	ENSMUSG00000003863	462.869	1002.19	-1.1145	0.00032802	0.032091	TRUE
	ENSMUSG00000003865	147.306	106.731	0.46483	0.049728	0.43397	FALSE
	ENSMUSG00000003868	345.81	244.782	0.49849	0.017996	0.2706	FALSE
	ENSMUSG00000003872	2.50043	1.62308	0.62344	0.71615	1	FALSE
	ENSMUSG00000003873	653.852	637.142	0.037348	0.81614	1	FALSE
	ENSMUSG00000003882	55.9319	82.7607	-0.56527	0.38472	0.96354	FALSE
	ENSMUSG00000003923	483.272	450.589	0.10102	0.60383	1	FALSE
	ENSMUSG00000003929	62.4982	46.2165	0.43541	0.076482	0.52351	FALSE
	ENSMUSG00000003934	22.7106	15.0856	0.59019	0.1241	0.6364	FALSE
	ENSMUSG00000003948	324.218	328.914	-0.020747	0.94964	1	FALSE
	ENSMUSG00000003949	87.3169	47.231	0.88653	0.0163	0.25677	FALSE
	ENSMUSG00000003955	2370.43	3401.46	-0.521	0.18074	0.73657	FALSE
	ENSMUSG00000003970	10122.1	9365.53	0.11208	0.45957	1	FALSE
	ENSMUSG00000003992	139.612	100.841	0.46935	0.046938	0.42268	FALSE
	ENSMUSG00000004018	46.1895	47.2493	-0.032728	0.98618	1	FALSE
	ENSMUSG00000004031	33.4173	14.6067	1.194	0.069847	0.50607	FALSE
	ENSMUSG00000004032	201.733	166.276	0.27887	0.20469	0.77157	FALSE
	ENSMUSG00000004035	56.0262	58.7796	-0.069214	0.74372	1	FALSE
	ENSMUSG00000004038	241.811	137.332	0.8162	0.0029066	0.10542	FALSE
	ENSMUSG00000004040	4105.59	4979.28	-0.27835	0.13589	0.66127	FALSE
	ENSMUSG00000004043	121.676	101.931	0.25545	0.27225	0.84933	FALSE
	ENSMUSG00000004044	965.685	1027.5	-0.089515	0.54316	1	FALSE
	ENSMUSG00000004054	2791.56	3118.97	-0.16	0.3808	0.9598	FALSE
	ENSMUSG00000004056	1130.98	1233.17	-0.1248	0.49347	1	FALSE
	ENSMUSG00000004069	821.723	632.151	0.37838	0.055846	0.45801	FALSE
	ENSMUSG00000004070	396.021	402.707	-0.024152	0.97452	1	FALSE
	ENSMUSG00000004071	919.929	875.505	0.071407	0.76364	1	FALSE
	ENSMUSG00000004085	361.951	259.996	0.4773	0.020767	0.29176	FALSE
	ENSMUSG00000004096	829.169	1142.06	-0.46191	0.015342	0.24935	FALSE
	ENSMUSG00000004098	117.331	90.9716	0.3671	0.18376	0.7413	FALSE
	ENSMUSG00000004099	476.519	373.942	0.34972	0.084807	0.54702	FALSE
	ENSMUSG00000004100	310.699	215.232	0.52963	0.010931	0.21103	FALSE
	ENSMUSG00000004105	108.96	96.3875	0.17688	0.68117	1	FALSE
	ENSMUSG00000004110	65.7044	40.4321	0.70049	0.0428	0.40444	FALSE
	ENSMUSG00000004113	58.9281	35.4402	0.73357	0.039803	0.39237	FALSE
	ENSMUSG00000004127	49.9866	37.9802	0.39629	0.12607	0.63943	FALSE
	ENSMUSG00000004151	103.679	63.9891	0.69623	0.055212	0.45479	FALSE
	ENSMUSG00000004187	194.106	149.797	0.37384	0.12278	0.6338	FALSE
	ENSMUSG00000004207	9051.58	8172.56	0.14738	0.42777	0.98461	FALSE
	ENSMUSG00000004221	624.046	638.223	-0.032408	0.89314	1	FALSE
	ENSMUSG00000004233	129.104	94.8315	0.44509	0.044279	0.41136	FALSE
	ENSMUSG00000004263	162.811	207.858	-0.3524	0.082397	0.54062	FALSE
	ENSMUSG00000004264	1884.22	1857.34	0.020729	0.94323	1	FALSE
	ENSMUSG00000004266	529.604	772.123	-0.54392	0.011852	0.21919	FALSE
	ENSMUSG00000004267	84.1339	47.5273	0.82393	0.0041421	0.12856	FALSE
	ENSMUSG00000004268	843.291	672.936	0.32556	0.094681	0.57343	FALSE
	ENSMUSG00000004270	6442.11	6577.09	-0.029915	0.94	1	FALSE
	ENSMUSG00000004285	850.079	1002.17	-0.23746	0.24525	0.82227	FALSE
	ENSMUSG00000004296	1.56491	1.84652	-0.23873	1	1	FALSE
	ENSMUSG00000004317	890.092	931.754	-0.065996	0.83231	1	FALSE
	ENSMUSG00000004319	2490.4	2482.45	0.0046107	0.99355	1	FALSE
	ENSMUSG00000004328	77.1909	33.194	1.2175	0.019516	0.28201	FALSE
	ENSMUSG00000004347	21.1794	18.6557	0.18305	0.76666	1	FALSE
	ENSMUSG00000004356	276.274	170.126	0.6995	0.0013426	0.069501	FALSE
	ENSMUSG00000004359	4.35149	7.07272	-0.70076	0.74445	1	FALSE
	ENSMUSG00000004360	12.1622	6.32349	0.94361	0.06511	0.49171	FALSE
	ENSMUSG00000004364	1656.18	1781.81	-0.10548	0.60018	1	FALSE
	ENSMUSG00000004366	453.688	402.627	0.17226	0.44597	0.99423	FALSE
	ENSMUSG00000004371	5.42982	5.47774	-0.012677	0.91307	1	FALSE
	ENSMUSG00000004383	120.917	122.243	-0.015726	0.86711	1	FALSE
	ENSMUSG00000004393	319.888	276.604	0.20975	0.31414	0.89829	FALSE
	ENSMUSG00000004394	3751.08	5046.53	-0.42798	0.018285	0.27296	FALSE
	ENSMUSG00000004415	2.01911	2.613	-0.37198	0.66641	1	FALSE
	ENSMUSG00000004446	262.536	387.094	-0.56017	0.23788	0.81368	FALSE
	ENSMUSG00000004451	1344.4	1732.01	-0.36548	0.054828	0.45413	FALSE
	ENSMUSG00000004455	2922.69	2828.84	0.047084	0.72406	1	FALSE
	ENSMUSG00000004460	2567.49	3118.1	-0.28031	0.10669	0.60286	FALSE
	ENSMUSG00000004462	259.154	228.399	0.18226	0.41613	0.9759	FALSE
	ENSMUSG00000004473	8.67842	10.7288	-0.30598	0.57188	1	FALSE
	ENSMUSG00000004500	113.837	98.3982	0.21026	0.36088	0.94111	FALSE
	ENSMUSG00000004508	710.215	703.109	0.014508	0.86887	1	FALSE
	ENSMUSG00000004530	4430.86	5405.03	-0.28672	0.12594	0.63924	FALSE
	ENSMUSG00000004535	10157.4	12383.4	-0.28587	0.11155	0.6139	FALSE
	ENSMUSG00000004552	14.0858	19.1807	-0.44542	0.34976	0.93182	FALSE
	ENSMUSG00000004558	553.231	385.085	0.5227	0.0088458	0.19114	FALSE
	ENSMUSG00000004561	192.128	167.216	0.20036	0.3208	0.90379	FALSE
	ENSMUSG00000004562	214.884	160.241	0.42332	0.071446	0.5106	FALSE
	ENSMUSG00000004565	1657.18	1718.97	-0.052816	0.79389	1	FALSE
	ENSMUSG00000004567	526.341	543.393	-0.045998	0.87557	1	FALSE
	ENSMUSG00000004568	815.401	858.802	-0.074815	0.71976	1	FALSE
	ENSMUSG00000004591	1958.42	2132.15	-0.12262	0.50036	1	FALSE
	ENSMUSG00000004609	75.4171	58.2739	0.37204	0.14943	0.68766	FALSE
	ENSMUSG00000004610	32.575	45.3587	-0.47761	0.089069	0.55763	FALSE
	ENSMUSG00000004612	86.4726	110.806	-0.35773	0.083098	0.54203	FALSE
	ENSMUSG00000004626	1981.04	2505.04	-0.33858	0.072607	0.51485	FALSE
	ENSMUSG00000004631	95.7667	100.873	-0.074947	0.67087	1	FALSE
	ENSMUSG00000004633	613.424	963.826	-0.65189	0.00066489	0.046961	TRUE
	ENSMUSG00000004637	194.79	204.594	-0.070849	0.80076	1	FALSE
	ENSMUSG00000004642	487.563	510.345	-0.065885	0.6886	1	FALSE
	ENSMUSG00000004654	2.15963	2.68865	-0.3161	0.93666	1	FALSE
	ENSMUSG00000004655	1994.27	961.351	1.0527	0.0011878	0.06462	FALSE
	ENSMUSG00000004661	175.865	179.754	-0.031557	0.94664	1	FALSE
	ENSMUSG00000004665	422.469	590.603	-0.48334	0.10826	0.60571	FALSE
	ENSMUSG00000004667	637.336	592.341	0.10563	0.59368	1	FALSE
	ENSMUSG00000004668	3.41098	3.88054	-0.18607	0.83405	1	FALSE
	ENSMUSG00000004677	958.641	1051.76	-0.13374	0.51361	1	FALSE
	ENSMUSG00000004698	45.861	64.8978	-0.5009	0.14881	0.68624	FALSE
	ENSMUSG00000004707	54.8313	118.479	-1.1116	0.11366	0.61757	FALSE
	ENSMUSG00000004709	92.2545	96.9133	-0.071075	0.6743	1	FALSE
	ENSMUSG00000004730	116.5	144.528	-0.31102	0.16597	0.71622	FALSE
	ENSMUSG00000004748	371.701	282.609	0.39534	0.05703	0.46332	FALSE
	ENSMUSG00000004768	106.72	72.3783	0.5602	0.01826	0.27287	FALSE
	ENSMUSG00000004771	1483.45	2179.63	-0.55513	0.0029005	0.10542	FALSE
	ENSMUSG00000004788	473.771	541.155	-0.19185	0.3342	0.91481	FALSE
	ENSMUSG00000004789	5605.4	7221.01	-0.36538	0.037287	0.38157	FALSE
	ENSMUSG00000004791	33.0235	22.9117	0.52741	0.10228	0.59197	FALSE
	ENSMUSG00000004798	523.233	539.185	-0.043328	0.843	1	FALSE
	ENSMUSG00000004814	1.80235	2.97798	-0.72445	0.43258	0.98582	FALSE
	ENSMUSG00000004815	1134.08	1304.73	-0.20222	0.26923	0.84621	FALSE
	ENSMUSG00000004837	136.165	170.534	-0.3247	0.44516	0.99374	FALSE
	ENSMUSG00000004842	5.93807	4.79928	0.30717	0.75698	1	FALSE
	ENSMUSG00000004843	3458.26	5359.76	-0.63212	0.00074013	0.050054	FALSE
	ENSMUSG00000004846	672.649	768.239	-0.1917	0.44129	0.99191	FALSE
	ENSMUSG00000004849	1939.33	2249.53	-0.21407	0.26963	0.84634	FALSE
	ENSMUSG00000004864	6272.03	6873.27	-0.13206	0.49278	1	FALSE
	ENSMUSG00000004865	1321.27	1436.11	-0.12024	0.57759	1	FALSE
	ENSMUSG00000004880	606.694	484.629	0.32409	0.10931	0.60887	FALSE
	ENSMUSG00000004885	0.920093	0.93872	-0.028916	1	1	FALSE
	ENSMUSG00000004891	82.1583	77.4534	0.085079	0.87985	1	FALSE
	ENSMUSG00000004892	3.12206	0.91499	1.7707	0.086949	0.55292	FALSE
	ENSMUSG00000004895	874.19	1059.57	-0.27746	0.16307	0.71022	FALSE
	ENSMUSG00000004896	198.065	104.944	0.91635	3.42e-05	0.0084857	TRUE
	ENSMUSG00000004897	2451.88	2469.66	-0.010428	0.99953	1	FALSE
	ENSMUSG00000004902	4.28198	2.1197	1.0144	0.30161	0.88334	FALSE
	ENSMUSG00000004929	334.386	233.364	0.51893	0.014574	0.24274	FALSE
	ENSMUSG00000004931	1164.74	1252.26	-0.10452	0.51924	1	FALSE
	ENSMUSG00000004933	55.0694	66.8496	-0.27967	0.31513	0.89885	FALSE
	ENSMUSG00000004934	752.175	834.789	-0.15034	0.44916	0.99585	FALSE
	ENSMUSG00000004936	2709.22	3513.02	-0.37483	0.038256	0.38575	FALSE
	ENSMUSG00000004937	1721.45	1883.92	-0.13012	0.50666	1	FALSE
	ENSMUSG00000004939	1.18633	0.325077	1.8676	0.41449	0.97515	FALSE
	ENSMUSG00000004945	524.13	560.22	-0.096069	0.64448	1	FALSE
	ENSMUSG00000004947	197.379	197.457	-0.00056834	0.93822	1	FALSE
	ENSMUSG00000004951	509.327	373.299	0.44826	0.11909	0.62698	FALSE
	ENSMUSG00000004952	527.79	402.059	0.39256	0.22389	0.79432	FALSE
	ENSMUSG00000004961	60.1608	48.9764	0.29674	0.33768	0.91891	FALSE
	ENSMUSG00000004980	7554.4	8258.65	-0.12859	0.46187	1	FALSE
	ENSMUSG00000004988	1.01526	1.44288	-0.5071	0.81802	1	FALSE
	ENSMUSG00000004994	130.533	150.447	-0.20484	0.29402	0.87431	FALSE
	ENSMUSG00000004996	277.877	240.281	0.20973	0.28195	0.86069	FALSE
	ENSMUSG00000005034	560.945	535.861	0.065999	0.80455	1	FALSE
	ENSMUSG00000005043	85.1639	80.9145	0.073844	0.77626	1	FALSE
	ENSMUSG00000005045	53.3367	29.3999	0.85932	0.041107	0.39688	FALSE
	ENSMUSG00000005054	830.46	950.591	-0.19491	0.32913	0.91134	FALSE
	ENSMUSG00000005057	34.5904	29.0286	0.2529	0.59835	1	FALSE
	ENSMUSG00000005069	1038.32	1068.16	-0.040874	0.83122	1	FALSE
	ENSMUSG00000005078	276.662	291.982	-0.077755	0.71946	1	FALSE
	ENSMUSG00000005087	315.437	278.306	0.18068	0.46968	1	FALSE
	ENSMUSG00000005089	5.87883	11.0739	-0.91357	0.37713	0.95701	FALSE
	ENSMUSG00000005102	127.669	90.7656	0.49219	0.023767	0.31182	FALSE
	ENSMUSG00000005103	5344.31	7123.43	-0.41457	0.023724	0.31169	FALSE
	ENSMUSG00000005107	1058.67	1298.33	-0.29441	0.12878	0.64562	FALSE
	ENSMUSG00000005124	25.4127	16.7869	0.59821	0.11333	0.6168	FALSE
	ENSMUSG00000005125	2693.79	2670.3	0.012636	0.83561	1	FALSE
	ENSMUSG00000005131	4.04083	3.782	0.095503	0.98859	1	FALSE
	ENSMUSG00000005142	1319.37	1401.16	-0.086774	0.68013	1	FALSE
	ENSMUSG00000005148	6644.38	7032.7	-0.081944	0.75974	1	FALSE
	ENSMUSG00000005150	160.454	180.958	-0.1735	0.39173	0.96935	FALSE
	ENSMUSG00000005161	1616.42	2079.28	-0.36329	0.045746	0.41792	FALSE
	ENSMUSG00000005198	1964.92	2104.3	-0.098867	0.63736	1	FALSE
	ENSMUSG00000005204	918.734	939.617	-0.032426	0.84914	1	FALSE
	ENSMUSG00000005220	1.1869	1.42444	-0.2632	0.9353	1	FALSE
	ENSMUSG00000005225	807.843	813.197	-0.0095298	0.9205	1	FALSE
	ENSMUSG00000005233	98.7418	91.2157	0.11438	0.77674	1	FALSE
	ENSMUSG00000005237	140.658	172.246	-0.29228	0.2709	0.84836	FALSE
	ENSMUSG00000005251	510.883	508.296	0.0073225	0.9408	1	FALSE
	ENSMUSG00000005262	754.488	726.403	0.054729	0.79102	1	FALSE
	ENSMUSG00000005267	29.5995	30.067	-0.022611	1	1	FALSE
	ENSMUSG00000005268	1777.19	2076.81	-0.22477	0.22856	0.79998	FALSE
	ENSMUSG00000005299	2500.26	2781.96	-0.15403	0.40081	0.97125	FALSE
	ENSMUSG00000005312	2543.38	2683.76	-0.077507	0.74067	1	FALSE
	ENSMUSG00000005320	142.667	146.796	-0.041158	1	1	FALSE
	ENSMUSG00000005338	71.1326	40.2768	0.82056	0.089029	0.55763	FALSE
	ENSMUSG00000005339	1.08815	0.160851	2.7581	0.32127	0.90416	FALSE
	ENSMUSG00000005354	1413.89	1364.15	0.051665	0.80478	1	FALSE
	ENSMUSG00000005357	1.80342	0.547052	1.721	0.26224	0.83947	FALSE
	ENSMUSG00000005360	33.2987	34.4966	-0.050989	0.90485	1	FALSE
	ENSMUSG00000005362	580.542	791.128	-0.44651	0.021319	0.29644	FALSE
	ENSMUSG00000005364	0.780012	3.4923	-2.1626	0.067573	0.49851	FALSE
	ENSMUSG00000005370	329.545	291.928	0.17486	0.34195	0.92383	FALSE
	ENSMUSG00000005371	795.189	900.897	-0.18006	0.33195	0.91359	FALSE
	ENSMUSG00000005373	2370.97	1690.67	0.48788	0.023514	0.30976	FALSE
	ENSMUSG00000005374	567.689	334.292	0.76399	0.00012128	0.018633	TRUE
	ENSMUSG00000005378	448.466	457.019	-0.027257	0.87028	1	FALSE
	ENSMUSG00000005397	693.742	568.629	0.28691	0.19395	0.75528	FALSE
	ENSMUSG00000005410	215.275	166.097	0.37416	0.32928	0.91134	FALSE
	ENSMUSG00000005413	148.033	104.547	0.50176	0.22325	0.7938	FALSE
	ENSMUSG00000005417	1428.48	1110.84	0.36283	0.058445	0.46897	FALSE
	ENSMUSG00000005442	1309.98	1318.53	-0.0093895	0.96835	1	FALSE
	ENSMUSG00000005447	532.798	536.785	-0.010757	0.96541	1	FALSE
	ENSMUSG00000005465	33.033	47.2	-0.51488	0.43448	0.98639	FALSE
	ENSMUSG00000005469	1227.77	1527.2	-0.31485	0.090957	0.56287	FALSE
	ENSMUSG00000005470	75.3876	67.6282	0.1567	0.71551	1	FALSE
	ENSMUSG00000005474	0.617759	0.323389	0.93377	0.91969	1	FALSE
	ENSMUSG00000005481	892.341	827.391	0.10903	0.62187	1	FALSE
	ENSMUSG00000005483	1154.66	1232.23	-0.093797	0.57605	1	FALSE
	ENSMUSG00000005493	1.7946	0.389762	2.203	0.19451	0.7554	FALSE
	ENSMUSG00000005501	476.658	547.213	-0.19915	0.27631	0.85461	FALSE
	ENSMUSG00000005506	0.461013	0.160851	1.5191	0.86115	1	FALSE
	ENSMUSG00000005510	0.279247	0.85614	-1.6163	0.53503	1	FALSE
	ENSMUSG00000005514	6098.84	4612.5	0.40299	0.06019	0.47621	FALSE
	ENSMUSG00000005533	260.419	198.412	0.39233	0.063392	0.48675	FALSE
	ENSMUSG00000005534	1491.11	1507.36	-0.015638	0.98673	1	FALSE
	ENSMUSG00000005540	24.9383	90.6786	-1.8624	0.11873	0.62683	FALSE
	ENSMUSG00000005547	0.782244	5.22734	-2.7404	0.0043445	0.13173	FALSE
	ENSMUSG00000005553	1.21176	1.85764	-0.61637	0.79477	1	FALSE
	ENSMUSG00000005566	1125.14	905.793	0.31285	0.10933	0.60891	FALSE
	ENSMUSG00000005575	1733.93	2140.19	-0.30369	0.10299	0.59357	FALSE
	ENSMUSG00000005580	265.261	227.441	0.22192	0.26997	0.84659	FALSE
	ENSMUSG00000005583	114.71	174.19	-0.60268	0.28817	0.86571	FALSE
	ENSMUSG00000005609	781.454	809.655	-0.051146	0.81952	1	FALSE
	ENSMUSG00000005610	11003.2	10573.6	0.057461	0.73848	1	FALSE
	ENSMUSG00000005611	460.529	276.77	0.73461	0.0076629	0.17616	FALSE
	ENSMUSG00000005615	5621.52	7238.47	-0.36472	0.049362	0.43265	FALSE
	ENSMUSG00000005621	841.314	869.981	-0.048339	0.82046	1	FALSE
	ENSMUSG00000005625	1416.63	1634.61	-0.20649	0.27944	0.85777	FALSE
	ENSMUSG00000005628	4.4272	6.08133	-0.45799	0.44378	0.99345	FALSE
	ENSMUSG00000005640	24.4967	16.209	0.59579	0.15311	0.69289	FALSE
	ENSMUSG00000005656	942.593	1053.03	-0.15984	0.40626	0.97171	FALSE
	ENSMUSG00000005667	229.822	466	-1.0198	1.89e-07	0.000336	TRUE
	ENSMUSG00000005672	270.62	153.412	0.81886	0.0099451	0.20123	FALSE
	ENSMUSG00000005674	73.4101	62.8315	0.22449	0.45561	1	FALSE
	ENSMUSG00000005677	48.663	38.6705	0.33159	0.28383	0.86322	FALSE
	ENSMUSG00000005681	8.8473	32.7954	-1.8902	0.00031366	0.031294	TRUE
	ENSMUSG00000005682	818.952	653.982	0.32453	0.080613	0.53582	FALSE
	ENSMUSG00000005683	14072	18556.3	-0.39908	0.027515	0.33425	FALSE
	ENSMUSG00000005686	317.953	300.944	0.07932	0.67835	1	FALSE
	ENSMUSG00000005687	560.547	563.615	-0.0078765	0.99813	1	FALSE
	ENSMUSG00000005696	4.76903	11.4905	-1.2687	0.33594	0.91623	FALSE
	ENSMUSG00000005698	989.666	1081.98	-0.12866	0.54722	1	FALSE
	ENSMUSG00000005699	68.0146	63.8975	0.090084	0.73013	1	FALSE
	ENSMUSG00000005705	9.3832	3.29717	1.5089	0.0093666	0.19605	FALSE
	ENSMUSG00000005718	185.718	153.015	0.27944	0.17988	0.73564	FALSE
	ENSMUSG00000005763	21.7305	33.946	-0.64352	0.1697	0.72078	FALSE
	ENSMUSG00000005774	130.014	139.538	-0.102	0.63786	1	FALSE
	ENSMUSG00000005779	2735.27	3111.98	-0.18615	0.32975	0.91171	FALSE
	ENSMUSG00000005800	12.5672	7.53998	0.73704	0.13932	0.66778	FALSE
	ENSMUSG00000005803	2006.26	2771.17	-0.46599	0.017822	0.26951	FALSE
	ENSMUSG00000005804	645.184	796.118	-0.30327	0.1132	0.6168	FALSE
	ENSMUSG00000005813	996.653	978.24	0.026902	0.86156	1	FALSE
	ENSMUSG00000005823	629.338	679.87	-0.11142	0.55262	1	FALSE
	ENSMUSG00000005824	4.63942	10.2518	-1.1439	0.031914	0.35749	FALSE
	ENSMUSG00000005836	1815.11	1815.63	-0.00041152	0.89911	1	FALSE
	ENSMUSG00000005846	618.942	419.365	0.5616	0.0058441	0.15362	FALSE
	ENSMUSG00000005864	0.362835	0.162538	1.1585	1	1	FALSE
	ENSMUSG00000005871	1736.44	1642.56	0.080194	0.60234	1	FALSE
	ENSMUSG00000005873	377.143	385.362	-0.031104	0.76993	1	FALSE
	ENSMUSG00000005881	2663.23	3534.45	-0.40831	0.032406	0.35917	FALSE
	ENSMUSG00000005882	417.092	356.788	0.2253	0.30615	0.88866	FALSE
	ENSMUSG00000005883	4.68675	3.68125	0.34839	0.67579	1	FALSE
	ENSMUSG00000005886	1018.38	1163.37	-0.19204	0.34351	0.92561	FALSE
	ENSMUSG00000005893	507.692	559.051	-0.13903	0.53819	1	FALSE
	ENSMUSG00000005897	237.328	271.728	-0.19528	0.34831	0.93033	FALSE
	ENSMUSG00000005899	249.634	166.242	0.58653	0.0058842	0.15414	FALSE
	ENSMUSG00000005907	174.517	130.83	0.41567	0.059401	0.47353	FALSE
	ENSMUSG00000005936	730.513	793.598	-0.1195	0.53776	1	FALSE
	ENSMUSG00000005947	192.037	194.087	-0.015322	0.86009	1	FALSE
	ENSMUSG00000005949	364.854	418.332	-0.19733	0.32248	0.90563	FALSE
	ENSMUSG00000005950	12.2054	6.299	0.95433	0.19029	0.75164	FALSE
	ENSMUSG00000005951	446.468	563.331	-0.33543	0.073704	0.51751	FALSE
	ENSMUSG00000005952	1.17502	2.41791	-1.0411	0.34172	0.92357	FALSE
	ENSMUSG00000005958	79.796	41.6093	0.93941	0.00023133	0.026191	TRUE
	ENSMUSG00000005968	864.445	1125.83	-0.38114	0.059159	0.47294	FALSE
	ENSMUSG00000005973	140.302	128.005	0.13234	0.61391	1	FALSE
	ENSMUSG00000005980	248.902	452.69	-0.86295	0.0094366	0.19614	FALSE
	ENSMUSG00000005981	816.107	658.79	0.30894	0.1451	0.67996	FALSE
	ENSMUSG00000005982	582.178	679.532	-0.22308	0.27864	0.85768	FALSE
	ENSMUSG00000005983	46.3191	54.043	-0.2225	0.3894	0.96719	FALSE
	ENSMUSG00000005986	16.7832	13.0318	0.36499	0.27321	0.85099	FALSE
	ENSMUSG00000006005	1370.19	1143.93	0.26037	0.16323	0.71063	FALSE
	ENSMUSG00000006007	0.32859	0.457822	-0.4785	1	1	FALSE
	ENSMUSG00000006010	611.234	628.06	-0.039178	0.81884	1	FALSE
	ENSMUSG00000006014	53.4666	36.9184	0.5343	0.62706	1	FALSE
	ENSMUSG00000006019	184.371	190.241	-0.045214	0.90256	1	FALSE
	ENSMUSG00000006021	181.345	217.695	-0.26358	0.24618	0.82333	FALSE
	ENSMUSG00000006024	1536.38	1540.15	-0.0035395	1	1	FALSE
	ENSMUSG00000006050	1451.2	1970.09	-0.44101	0.021977	0.30007	FALSE
	ENSMUSG00000006057	1944.81	1713.31	0.18284	0.39467	0.96951	FALSE
	ENSMUSG00000006058	860.813	1097.91	-0.35099	0.064784	0.49145	FALSE
	ENSMUSG00000006095	1268.12	1582.72	-0.31972	0.11379	0.61801	FALSE
	ENSMUSG00000006127	548.243	571.641	-0.060295	0.86472	1	FALSE
	ENSMUSG00000006134	989.307	1006.41	-0.02473	0.9514	1	FALSE
	ENSMUSG00000006143	0.412019	1.48278	-1.8475	0.32467	0.90802	FALSE
	ENSMUSG00000006154	60.5581	82.8403	-0.45201	0.29015	0.86825	FALSE
	ENSMUSG00000006169	7154.15	6058.15	0.2399	0.18898	0.74912	FALSE
	ENSMUSG00000006179	14.9568	21.5154	-0.52456	0.12361	0.63541	FALSE
	ENSMUSG00000006191	100.61	98.0617	0.03701	0.94289	1	FALSE
	ENSMUSG00000006205	355.889	405.902	-0.1897	0.57898	1	FALSE
	ENSMUSG00000006215	298.205	318.512	-0.095046	0.65079	1	FALSE
	ENSMUSG00000006216	0.152503	0.158962	-0.059842	1	1	FALSE
	ENSMUSG00000006218	1.32412	2.55734	-0.94961	0.35104	0.93309	FALSE
	ENSMUSG00000006219	2301.35	2564.32	-0.1561	0.40803	0.9721	FALSE
	ENSMUSG00000006221	379.928	157.104	1.274	0.0086414	0.18958	FALSE
	ENSMUSG00000006235	13.9862	13.9158	0.0072825	0.98614	1	FALSE
	ENSMUSG00000006241	9.22962	10.2979	-0.15801	0.65484	1	FALSE
	ENSMUSG00000006262	1612.95	1585.11	0.025119	0.88129	1	FALSE
	ENSMUSG00000006273	2434.75	2722.92	-0.16138	0.36936	0.95025	FALSE
	ENSMUSG00000006276	578.582	536.264	0.10958	0.57166	1	FALSE
	ENSMUSG00000006281	3101.28	4398.84	-0.50426	0.004908	0.14071	FALSE
	ENSMUSG00000006288	307.666	319.033	-0.052342	0.81931	1	FALSE
	ENSMUSG00000006289	219.949	259.297	-0.23744	0.24728	0.82393	FALSE
	ENSMUSG00000006299	1359.64	1680.42	-0.3056	0.11323	0.6168	FALSE
	ENSMUSG00000006301	2856.02	4313.55	-0.59487	0.0012511	0.067055	FALSE
	ENSMUSG00000006304	5325.19	7000.91	-0.39471	0.03666	0.37814	FALSE
	ENSMUSG00000006307	1351.55	1257.18	0.10443	0.54745	1	FALSE
	ENSMUSG00000006310	44.1126	40.9425	0.10759	0.66521	1	FALSE
	ENSMUSG00000006313	35.5524	32.461	0.13124	0.68287	1	FALSE
	ENSMUSG00000006315	793.849	765.85	0.051803	0.84933	1	FALSE
	ENSMUSG00000006333	8431.41	9070.56	-0.10542	0.6869	1	FALSE
	ENSMUSG00000006335	187.338	191.43	-0.031175	0.95322	1	FALSE
	ENSMUSG00000006342	1663.55	4602.41	-1.4681	6.1e-08	0.00016775	TRUE
	ENSMUSG00000006344	281.534	250.466	0.16869	0.42777	0.98461	FALSE
	ENSMUSG00000006345	6349.16	11879.2	-0.9038	8.15e-07	0.00095938	TRUE
	ENSMUSG00000006356	354.082	347.592	0.02669	0.99464	1	FALSE
	ENSMUSG00000006360	17186.9	28956.4	-0.75257	3.84e-05	0.0087844	TRUE
	ENSMUSG00000006362	155.531	148.081	0.070817	0.7946	1	FALSE
	ENSMUSG00000006369	787.802	697.765	0.17509	0.55881	1	FALSE
	ENSMUSG00000006373	3671.43	5112.19	-0.4776	0.010473	0.20653	FALSE
	ENSMUSG00000006378	34.539	39.1338	-0.18019	0.43319	0.98582	FALSE
	ENSMUSG00000006386	120.048	142.236	-0.24468	0.24067	0.81713	FALSE
	ENSMUSG00000006389	1.02203	1.07774	-0.076572	1	1	FALSE
	ENSMUSG00000006390	2089.07	2896.11	-0.47125	0.011518	0.21627	FALSE
	ENSMUSG00000006392	588.241	674.894	-0.19825	0.34682	0.92922	FALSE
	ENSMUSG00000006395	873.069	804.042	0.11882	0.49039	1	FALSE
	ENSMUSG00000006398	201.39	126.36	0.67245	0.1092	0.6086	FALSE
	ENSMUSG00000006403	118.911	88.7841	0.4215	0.24539	0.82243	FALSE
	ENSMUSG00000006411	13.5023	7.31241	0.88479	0.066762	0.49653	FALSE
	ENSMUSG00000006412	340.761	340.319	0.0018718	0.95173	1	FALSE
	ENSMUSG00000006418	3192.79	4028.13	-0.33529	0.074332	0.51881	FALSE
	ENSMUSG00000006423	354.855	379.304	-0.096127	0.56765	1	FALSE
	ENSMUSG00000006435	89.4054	104.985	-0.23175	0.24265	0.81903	FALSE
	ENSMUSG00000006442	241.514	136.708	0.82102	0.00036327	0.033789	TRUE
	ENSMUSG00000006445	2236.89	1873.45	0.2558	0.70561	1	FALSE
	ENSMUSG00000006456	388.374	280.481	0.46954	0.019444	0.28138	FALSE
	ENSMUSG00000006457	2.64186	2.70079	-0.031827	1	1	FALSE
	ENSMUSG00000006462	3.23879	2.55111	0.34433	0.61012	1	FALSE
	ENSMUSG00000006463	274.003	256.121	0.097362	0.59932	1	FALSE
	ENSMUSG00000006464	30.1075	20.3171	0.56742	0.07966	0.5323	FALSE
	ENSMUSG00000006469	11.1329	15.223	-0.45142	0.3489	0.93109	FALSE
	ENSMUSG00000006471	57.2122	40.6871	0.49175	0.062651	0.48451	FALSE
	ENSMUSG00000006476	399.983	396.427	0.012886	0.90972	1	FALSE
	ENSMUSG00000006494	545.361	461.507	0.24086	0.23598	0.81139	FALSE
	ENSMUSG00000006498	1955.33	1802.21	0.11765	0.59336	1	FALSE
	ENSMUSG00000006517	943.615	1307.95	-0.47104	0.026486	0.32814	FALSE
	ENSMUSG00000006519	1372.02	2240.65	-0.70762	0.00062868	0.045689	TRUE
	ENSMUSG00000006522	272.549	229.227	0.24974	0.21432	0.78303	FALSE
	ENSMUSG00000006526	156.024	143.841	0.11729	0.57827	1	FALSE
	ENSMUSG00000006527	172.965	154.88	0.15933	0.46647	1	FALSE
	ENSMUSG00000006529	0.468213	2.77584	-2.5677	0.043702	0.40892	FALSE
	ENSMUSG00000006538	1588.97	1807.6	-0.18598	0.34546	0.92753	FALSE
	ENSMUSG00000006542	11.1266	13.6	-0.2896	0.89244	1	FALSE
	ENSMUSG00000006546	4.78645	2.96059	0.69307	0.27882	0.85768	FALSE
	ENSMUSG00000006567	385.892	331.367	0.21977	0.23363	0.80811	FALSE
	ENSMUSG00000006574	1.31222	0.388091	1.7575	0.27971	0.85783	FALSE
	ENSMUSG00000006575	179.07	151.578	0.24046	0.21662	0.78554	FALSE
	ENSMUSG00000006576	74.851	46.0711	0.70016	0.017347	0.26513	FALSE
	ENSMUSG00000006585	348.143	372.615	-0.098007	0.59238	1	FALSE
	ENSMUSG00000006586	25.5468	14.5033	0.81676	0.026513	0.32834	FALSE
	ENSMUSG00000006587	6.50247	5.2829	0.29966	0.67315	1	FALSE
	ENSMUSG00000006589	2830.13	3659.54	-0.3708	0.05493	0.45413	FALSE
	ENSMUSG00000006599	803.214	734.266	0.12948	0.55835	1	FALSE
	ENSMUSG00000006611	156.341	131.836	0.24595	0.30463	0.887	FALSE
	ENSMUSG00000006638	3.99795	2.89486	0.46577	0.53527	1	FALSE
	ENSMUSG00000006641	300.619	430.024	-0.51648	0.11902	0.62683	FALSE
	ENSMUSG00000006642	79.7765	119.821	-0.58685	0.0097315	0.19877	FALSE
	ENSMUSG00000006649	0.807106	1.88055	-1.2203	0.65074	1	FALSE
	ENSMUSG00000006651	2051.22	4064.58	-0.98662	1.17e-07	0.00023509	TRUE
	ENSMUSG00000006673	904.719	925.871	-0.03334	0.84393	1	FALSE
	ENSMUSG00000006675	34.1808	18.2554	0.90486	0.0077868	0.17806	FALSE
	ENSMUSG00000006676	1437.3	1408.64	0.029056	0.86831	1	FALSE
	ENSMUSG00000006678	70.8594	61.6334	0.20125	0.72098	1	FALSE
	ENSMUSG00000006699	7705.09	10962.2	-0.50865	0.0060618	0.15716	FALSE
	ENSMUSG00000006705	292.979	333.026	-0.18484	0.36364	0.94355	FALSE
	ENSMUSG00000006711	262.475	180.811	0.5377	0.076405	0.52351	FALSE
	ENSMUSG00000006715	299.957	292.161	0.037995	0.82961	1	FALSE
	ENSMUSG00000006717	460.301	548.414	-0.25269	0.20672	0.77458	FALSE
	ENSMUSG00000006720	5.36042	4.98228	0.10554	0.92187	1	FALSE
	ENSMUSG00000006724	2.71152	0.643	2.0762	0.12097	0.63023	FALSE
	ENSMUSG00000006728	656.833	541.179	0.27942	0.2093	0.77846	FALSE
	ENSMUSG00000006731	3457.48	3656.42	-0.080712	0.67603	1	FALSE
	ENSMUSG00000006732	151.572	96.3492	0.65366	0.009076	0.19287	FALSE
	ENSMUSG00000006736	714.755	843.209	-0.23844	0.18762	0.74754	FALSE
	ENSMUSG00000006740	3900.06	3978.54	-0.028745	0.87232	1	FALSE
	ENSMUSG00000006763	129.592	165.981	-0.35704	0.106	0.60097	FALSE
	ENSMUSG00000006777	74.4572	127.192	-0.77253	0.012088	0.22133	FALSE
	ENSMUSG00000006782	814.275	1135.29	-0.47947	0.19407	0.7554	FALSE
	ENSMUSG00000006784	1.87807	2.00193	-0.092137	1	1	FALSE
	ENSMUSG00000006800	3230.57	3499.77	-0.11547	0.50089	1	FALSE
	ENSMUSG00000006818	1565.02	1440.4	0.11971	0.54832	1	FALSE
	ENSMUSG00000006850	157.693	175.283	-0.15257	0.56022	1	FALSE
	ENSMUSG00000006906	384.767	459.22	-0.2552	0.18009	0.73564	FALSE
	ENSMUSG00000006920	803.552	875.226	-0.12326	0.57841	1	FALSE
	ENSMUSG00000006930	188.562	132.872	0.50501	0.0333	0.36242	FALSE
	ENSMUSG00000006931	96.49	88.9293	0.11772	0.75479	1	FALSE
	ENSMUSG00000006932	10269.7	14325.3	-0.48018	0.012212	0.22253	FALSE
	ENSMUSG00000006941	353.189	313.738	0.17088	0.36484	0.94496	FALSE
	ENSMUSG00000006958	60.542	27.2088	1.1539	0.0022786	0.093337	FALSE
	ENSMUSG00000006998	3132.17	3334.14	-0.090154	0.62653	1	FALSE
	ENSMUSG00000007021	29.9233	18.9488	0.65916	0.060523	0.47741	FALSE
	ENSMUSG00000007029	1287.68	948.083	0.44169	0.026386	0.32758	FALSE
	ENSMUSG00000007030	17.935	11.5988	0.62881	0.18863	0.74864	FALSE
	ENSMUSG00000007033	3.96494	2.9721	0.41581	0.65337	1	FALSE
	ENSMUSG00000007034	6457.06	12130.3	-0.90966	1.23e-06	0.0012823	TRUE
	ENSMUSG00000007035	14.3584	17.7048	-0.30224	0.42042	0.97967	FALSE
	ENSMUSG00000007036	1104.71	1193.53	-0.11157	0.50363	1	FALSE
	ENSMUSG00000007038	3319.14	6423.81	-0.95262	9.43e-06	0.0039219	TRUE
	ENSMUSG00000007039	97.8395	83.8014	0.22344	0.3573	0.93874	FALSE
	ENSMUSG00000007041	4144.55	6132.84	-0.56534	0.0018808	0.08444	FALSE
	ENSMUSG00000007050	204.662	159.806	0.35692	0.10411	0.59627	FALSE
	ENSMUSG00000007080	68.8425	51.6991	0.41316	0.31207	0.89606	FALSE
	ENSMUSG00000007097	342.586	248.821	0.46136	0.36069	0.94086	FALSE
	ENSMUSG00000007107	0.762514	0.874018	-0.1969	1	1	FALSE
	ENSMUSG00000007122	3.4039	3.10048	0.1347	0.87516	1	FALSE
	ENSMUSG00000007207	51.3931	34.4193	0.57836	0.031896	0.35749	FALSE
	ENSMUSG00000007216	25.0204	27.0074	-0.11025	0.72145	1	FALSE
	ENSMUSG00000007279	32.1421	19.8039	0.69868	0.053896	0.45158	FALSE
	ENSMUSG00000007338	376.532	385.638	-0.034477	0.78568	1	FALSE
	ENSMUSG00000007379	11.4692	7.50923	0.61102	0.21033	0.78024	FALSE
	ENSMUSG00000007411	1129.54	1154.77	-0.031868	0.8736	1	FALSE
	ENSMUSG00000007415	814.208	807.989	0.011061	0.94313	1	FALSE
	ENSMUSG00000007458	2215.28	2356.75	-0.089309	0.61019	1	FALSE
	ENSMUSG00000007476	162.309	191.109	-0.23565	0.30886	0.89212	FALSE
	ENSMUSG00000007480	0.159404	0.57939	-1.8618	0.67562	1	FALSE
	ENSMUSG00000007564	2338.71	2487.01	-0.088702	0.62739	1	FALSE
	ENSMUSG00000007570	196.117	150.401	0.3829	0.054982	0.45413	FALSE
	ENSMUSG00000007589	409.818	484.284	-0.24087	0.21972	0.78838	FALSE
	ENSMUSG00000007591	11.5885	11.6684	-0.0099082	1	1	FALSE
	ENSMUSG00000007594	6.96742	1.85349	1.9104	0.0066944	0.16697	FALSE
	ENSMUSG00000007603	504.83	394.814	0.35462	0.062401	0.48378	FALSE
	ENSMUSG00000007610	296.893	252.854	0.23164	0.23364	0.80811	FALSE
	ENSMUSG00000007613	552.558	516.682	0.096851	0.60299	1	FALSE
	ENSMUSG00000007617	476.225	432.586	0.13866	0.47023	1	FALSE
	ENSMUSG00000007646	13.0685	13.5374	-0.050853	0.94163	1	FALSE
	ENSMUSG00000007655	816.262	763.646	0.096127	0.87212	1	FALSE
	ENSMUSG00000007656	826.345	972.135	-0.23441	0.24529	0.82227	FALSE
	ENSMUSG00000007659	1526.05	2135.76	-0.48495	0.01114	0.21285	FALSE
	ENSMUSG00000007670	1152.35	1030.96	0.16059	0.39294	0.96944	FALSE
	ENSMUSG00000007682	2.48067	4.42702	-0.83561	0.29193	0.87083	FALSE
	ENSMUSG00000007721	693.881	789.124	-0.18556	0.35735	0.93874	FALSE
	ENSMUSG00000007739	1665.35	1637.61	0.02423	0.90455	1	FALSE
	ENSMUSG00000007777	301.339	324.991	-0.10901	0.56133	1	FALSE
	ENSMUSG00000007783	37.6243	24.1712	0.63838	0.034941	0.36944	FALSE
	ENSMUSG00000007805	2.26398	0.485928	2.22	0.12182	0.63209	FALSE
	ENSMUSG00000007812	591.476	638.937	-0.11135	0.53202	1	FALSE
	ENSMUSG00000007815	3187.85	4237.18	-0.41052	0.027392	0.3333	FALSE
	ENSMUSG00000007817	2601.36	3632.88	-0.48185	0.013145	0.23131	FALSE
	ENSMUSG00000007827	92.4301	47.6787	0.95502	0.0016886	0.078897	FALSE
	ENSMUSG00000007833	1794.05	2151.39	-0.26205	0.17396	0.72663	FALSE
	ENSMUSG00000007836	3079.15	3030.18	0.02313	0.85174	1	FALSE
	ENSMUSG00000007837	1173.61	1397.88	-0.25228	0.20412	0.77065	FALSE
	ENSMUSG00000007850	2830.25	2320.7	0.28637	0.1273	0.64125	FALSE
	ENSMUSG00000007867	207.637	273.816	-0.39914	0.046525	0.42082	FALSE
	ENSMUSG00000007872	1943.71	2354.84	-0.27681	0.18939	0.74956	FALSE
	ENSMUSG00000007877	3.36805	1.42443	1.2415	0.22664	0.79819	FALSE
	ENSMUSG00000007880	1860.83	2000.01	-0.10406	0.59539	1	FALSE
	ENSMUSG00000007888	2.52609	1.32381	0.9322	0.53811	1	FALSE
	ENSMUSG00000007891	1707.72	2032.21	-0.25098	0.2186	0.78722	FALSE
	ENSMUSG00000007892	13297.4	14218.5	-0.096633	0.69016	1	FALSE
	ENSMUSG00000007908	10.8665	5.92487	0.87504	0.087416	0.55423	FALSE
	ENSMUSG00000007944	4.54327	2.30605	0.97831	0.15234	0.69167	FALSE
	ENSMUSG00000007946	17.2757	9.3652	0.88337	0.041246	0.39734	FALSE
	ENSMUSG00000007950	145.404	135.931	0.097197	0.59651	1	FALSE
	ENSMUSG00000007987	742.192	1309.65	-0.81932	0.00012857	0.018868	TRUE
	ENSMUSG00000007989	26.6106	15.6074	0.76977	0.093966	0.57236	FALSE
	ENSMUSG00000008035	370.552	333.755	0.15089	0.44645	0.99501	FALSE
	ENSMUSG00000008036	1480.86	1996.05	-0.43072	0.023283	0.30887	FALSE
	ENSMUSG00000008090	270.672	220.197	0.29775	0.36363	0.94355	FALSE
	ENSMUSG00000008129	2.22772	1.89583	0.23274	0.87208	1	FALSE
	ENSMUSG00000008136	616.811	862.306	-0.48337	0.013737	0.23733	FALSE
	ENSMUSG00000008140	1642.55	1658.33	-0.0138	0.95837	1	FALSE
	ENSMUSG00000008153	21.0859	19.1655	0.13776	0.83076	1	FALSE
	ENSMUSG00000008167	232.738	212.812	0.12913	0.61552	1	FALSE
	ENSMUSG00000008193	189.797	470.788	-1.3106	0.14541	0.68059	FALSE
	ENSMUSG00000008200	825.014	594.817	0.47197	0.013852	0.23794	FALSE
	ENSMUSG00000008206	266.1	221.981	0.26153	0.23802	0.81368	FALSE
	ENSMUSG00000008226	141.984	155.424	-0.13048	0.52306	1	FALSE
	ENSMUSG00000008301	319.143	353.824	-0.14883	0.51127	1	FALSE
	ENSMUSG00000008305	716.081	549.823	0.38116	0.095058	0.57426	FALSE
	ENSMUSG00000008307	15.8282	10.7332	0.56042	0.17858	0.73353	FALSE
	ENSMUSG00000008318	37.4319	42.8687	-0.19566	0.7754	1	FALSE
	ENSMUSG00000008333	341.562	400.806	-0.23076	0.26338	0.84032	FALSE
	ENSMUSG00000008348	2707.19	4369.17	-0.69056	0.0010847	0.062697	FALSE
	ENSMUSG00000008373	310.376	283.064	0.13289	0.55712	1	FALSE
	ENSMUSG00000008384	849.927	1138.29	-0.42146	0.047131	0.42328	FALSE
	ENSMUSG00000008393	1153.09	1249.28	-0.11559	0.51483	1	FALSE
	ENSMUSG00000008398	158.209	200.477	-0.3416	0.18819	0.74815	FALSE
	ENSMUSG00000008429	709.891	729.012	-0.038344	0.87191	1	FALSE
	ENSMUSG00000008435	342.482	208.955	0.71284	0.00051439	0.041577	TRUE
	ENSMUSG00000008438	1.61073	1.21397	0.40798	0.95785	1	FALSE
	ENSMUSG00000008450	335.446	302.614	0.1486	0.51538	1	FALSE
	ENSMUSG00000008461	7.62171	5.72577	0.41264	0.58495	1	FALSE
	ENSMUSG00000008475	6478.94	8910.38	-0.45973	0.015688	0.25209	FALSE
	ENSMUSG00000008489	4.2883	0.945868	2.1807	0.019833	0.28428	FALSE
	ENSMUSG00000008496	138.185	204.725	-0.56708	0.402	0.97125	FALSE
	ENSMUSG00000008540	14036.3	14849.9	-0.081293	0.94413	1	FALSE
	ENSMUSG00000008575	552.252	426.863	0.37155	0.075161	0.52029	FALSE
	ENSMUSG00000008590	12.7459	5.50977	1.21	0.015487	0.25076	FALSE
	ENSMUSG00000008601	783.977	724.733	0.11336	0.62765	1	FALSE
	ENSMUSG00000008604	811.282	679.937	0.2548	0.19912	0.76274	FALSE
	ENSMUSG00000008658	6.21595	4.53573	0.45464	0.52649	1	FALSE
	ENSMUSG00000008668	6982.64	6975.97	0.0013787	0.90345	1	FALSE
	ENSMUSG00000008682	8416.51	8911.78	-0.082492	0.72555	1	FALSE
	ENSMUSG00000008683	3045.68	3408.56	-0.1624	0.47924	1	FALSE
	ENSMUSG00000008690	911.466	1027.77	-0.17326	0.3537	0.9358	FALSE
	ENSMUSG00000008730	2150.08	1928.36	0.15702	0.35519	0.93728	FALSE
	ENSMUSG00000008734	134.73	107.411	0.32693	0.13062	0.64989	FALSE
	ENSMUSG00000008763	1654.06	1486.43	0.15416	0.37734	0.95727	FALSE
	ENSMUSG00000008822	51.6258	65.9634	-0.35357	0.18548	0.74399	FALSE
	ENSMUSG00000008843	0.461203	4.62591	-3.3263	0.028175	0.33731	FALSE
	ENSMUSG00000008845	46.9137	32.1436	0.54548	0.22689	0.79819	FALSE
	ENSMUSG00000008855	638.997	612.456	0.061203	0.67438	1	FALSE
	ENSMUSG00000008859	1200.94	1394.82	-0.21592	0.25926	0.83661	FALSE
	ENSMUSG00000008892	1412.86	1664.07	-0.2361	0.21082	0.78036	FALSE
	ENSMUSG00000008932	3.82543	2.75249	0.47489	0.69539	1	FALSE
	ENSMUSG00000008958	598.507	619.242	-0.049135	0.79533	1	FALSE
	ENSMUSG00000008976	609.109	653.16	-0.10073	0.56771	1	FALSE
	ENSMUSG00000008999	112.568	113.034	-0.0059672	0.969	1	FALSE
	ENSMUSG00000009013	1170.12	1202.94	-0.039915	0.77604	1	FALSE
	ENSMUSG00000009030	578.879	545.788	0.08492	0.65292	1	FALSE
	ENSMUSG00000009035	1538.94	1720.51	-0.1609	0.55374	1	FALSE
	ENSMUSG00000009073	1670.34	1322.42	0.33697	0.099813	0.5849	FALSE
	ENSMUSG00000009075	0.892542	0.388091	1.2015	0.61767	1	FALSE
	ENSMUSG00000009076	125.505	156.58	-0.31915	0.14084	0.67081	FALSE
	ENSMUSG00000009079	1799.73	1843.5	-0.034669	0.83677	1	FALSE
	ENSMUSG00000009090	1987.29	2192.42	-0.14172	0.40904	0.97286	FALSE
	ENSMUSG00000009092	67.566	76.4799	-0.17878	0.51841	1	FALSE
	ENSMUSG00000009097	18.0191	8.13451	1.1474	0.0056652	0.15102	FALSE
	ENSMUSG00000009108	5.82693	8.0808	-0.47176	0.46942	1	FALSE
	ENSMUSG00000009112	596.189	534.934	0.15641	0.39815	0.97035	FALSE
	ENSMUSG00000009114	0.826158	0.228911	1.8516	0.51197	1	FALSE
	ENSMUSG00000009115	0.267804	0.319812	-0.25605	1	1	FALSE
	ENSMUSG00000009145	1168.22	1368.02	-0.22778	0.21383	0.78263	FALSE
	ENSMUSG00000009185	19.8192	16.1458	0.29574	0.50206	1	FALSE
	ENSMUSG00000009207	105.633	95.3359	0.14797	0.61815	1	FALSE
	ENSMUSG00000009210	2.24097	3.1527	-0.49246	0.57756	1	FALSE
	ENSMUSG00000009214	1.73305	4.04958	-1.2245	0.19581	0.75772	FALSE
	ENSMUSG00000009216	0.438651	0.52354	-0.25523	1	1	FALSE
	ENSMUSG00000009246	273.169	705.871	-1.3696	0.00026207	0.027895	TRUE
	ENSMUSG00000009248	27.5774	16.1439	0.7725	0.34231	0.92443	FALSE
	ENSMUSG00000009281	247.387	277.302	-0.16469	0.40357	0.97125	FALSE
	ENSMUSG00000009291	4012.36	4763.8	-0.24766	0.18727	0.7467	FALSE
	ENSMUSG00000009292	82.4789	74.3278	0.15012	0.5228	1	FALSE
	ENSMUSG00000009293	484.598	472.538	0.03636	0.886	1	FALSE
	ENSMUSG00000009356	1.16975	1.41726	-0.2769	0.93442	1	FALSE
	ENSMUSG00000009376	851.328	927.744	-0.12401	0.50458	1	FALSE
	ENSMUSG00000009378	24.2926	23.0892	0.073296	0.84654	1	FALSE
	ENSMUSG00000009394	57.8381	31.6477	0.86992	0.06186	0.48213	FALSE
	ENSMUSG00000009406	67.2264	57.1537	0.23418	0.33971	0.92136	FALSE
	ENSMUSG00000009418	245.241	175.775	0.48047	0.035785	0.37336	FALSE
	ENSMUSG00000009470	1736.96	1696.68	0.033853	0.79275	1	FALSE
	ENSMUSG00000009487	1.53598	1.42084	0.11242	1	1	FALSE
	ENSMUSG00000009535	331.383	319.734	0.051624	0.77148	1	FALSE
	ENSMUSG00000009545	532.59	386.592	0.46222	0.01571	0.25221	FALSE
	ENSMUSG00000009549	727.222	820.806	-0.17465	0.35776	0.93911	FALSE
	ENSMUSG00000009551	2.52474	0.786689	1.6823	0.12282	0.63392	FALSE
	ENSMUSG00000009555	909.738	1002.46	-0.14002	0.49799	1	FALSE
	ENSMUSG00000009563	603.178	780.923	-0.3726	0.061466	0.48113	FALSE
	ENSMUSG00000009566	117.531	103.213	0.18741	0.48203	1	FALSE
	ENSMUSG00000009569	503.975	472.56	0.092857	0.64924	1	FALSE
	ENSMUSG00000009575	717.148	549.757	0.38348	0.054161	0.45242	FALSE
	ENSMUSG00000009585	524.786	621.754	-0.24461	0.53799	1	FALSE
	ENSMUSG00000009588	0.115301	0.228911	-0.98939	1	1	FALSE
	ENSMUSG00000009614	43.4153	60.1612	-0.47063	0.10301	0.59357	FALSE
	ENSMUSG00000009621	1297.37	1607.57	-0.30929	0.10369	0.59509	FALSE
	ENSMUSG00000009628	2.16243	0.158962	3.7659	0.040384	0.39379	FALSE
	ENSMUSG00000009630	1261.27	1401.48	-0.15207	0.45112	0.9978	FALSE
	ENSMUSG00000009633	69.5135	54.5661	0.34929	0.30559	0.88827	FALSE
	ENSMUSG00000009640	213.941	246.359	-0.20355	0.37321	0.95474	FALSE
	ENSMUSG00000009646	2109.29	3106.41	-0.55849	0.0029085	0.10542	FALSE
	ENSMUSG00000009647	3227.06	4369.4	-0.43721	0.016972	0.26189	FALSE
	ENSMUSG00000009654	12.3408	13.1479	-0.091392	0.77057	1	FALSE
	ENSMUSG00000009681	1728.55	2193.13	-0.34343	0.069876	0.50607	FALSE
	ENSMUSG00000009687	160.557	188.799	-0.23377	0.39208	0.96938	FALSE
	ENSMUSG00000009731	16.7178	12.3519	0.43665	0.3171	0.90118	FALSE
	ENSMUSG00000009733	113.856	102.495	0.15165	0.52294	1	FALSE
	ENSMUSG00000009734	0.139623	0.162538	-0.21924	1	1	FALSE
	ENSMUSG00000009739	110.455	86.4421	0.35365	0.14744	0.68398	FALSE
	ENSMUSG00000009741	1161.66	1027.47	0.17709	0.34781	0.92994	FALSE
	ENSMUSG00000009772	1843.18	3138.55	-0.7679	3.61e-05	0.0086646	TRUE
	ENSMUSG00000009828	2538.46	3180.13	-0.32513	0.094945	0.57391	FALSE
	ENSMUSG00000009863	3500.95	4146.05	-0.24399	0.18979	0.75066	FALSE
	ENSMUSG00000009876	12.7678	14.1783	-0.15118	0.67939	1	FALSE
	ENSMUSG00000009894	152.25	161.437	-0.084529	0.66228	1	FALSE
	ENSMUSG00000009905	433.682	351.61	0.30266	0.10151	0.58953	FALSE
	ENSMUSG00000009907	3164.33	3934.95	-0.31444	0.095539	0.57595	FALSE
	ENSMUSG00000009927	3882.38	3847.36	0.013075	0.87724	1	FALSE
	ENSMUSG00000009941	0.230602	0.940375	-2.0278	0.53273	1	FALSE
	ENSMUSG00000009995	736.448	736.571	-0.0002396	0.98692	1	FALSE
	ENSMUSG00000010021	13.6935	13.4021	0.031036	0.96231	1	FALSE
	ENSMUSG00000010025	4856.75	4344.33	0.16086	0.34483	0.92693	FALSE
	ENSMUSG00000010044	1.0236	0.906366	0.17549	1	1	FALSE
	ENSMUSG00000010045	713.413	827.223	-0.21354	0.27952	0.85777	FALSE
	ENSMUSG00000010047	1492.61	1946.68	-0.38318	0.041413	0.39858	FALSE
	ENSMUSG00000010048	587.015	617.193	-0.072324	0.63298	1	FALSE
	ENSMUSG00000010051	14.5778	14.7122	-0.013244	1	1	FALSE
	ENSMUSG00000010054	276.5	348.983	-0.33588	0.094975	0.57391	FALSE
	ENSMUSG00000010057	197.401	216.807	-0.13529	0.50913	1	FALSE
	ENSMUSG00000010064	13.735	36.15	-1.3961	0.003517	0.11696	FALSE
	ENSMUSG00000010066	21.4128	21.0779	0.022743	0.95813	1	FALSE
	ENSMUSG00000010067	318.792	373.793	-0.22962	0.2166	0.78554	FALSE
	ENSMUSG00000010080	21.4012	14.5819	0.55352	0.25308	0.83111	FALSE
	ENSMUSG00000010086	7.37687	6.22945	0.2439	0.80758	1	FALSE
	ENSMUSG00000010095	5287.19	6467.99	-0.29082	0.096378	0.57763	FALSE
	ENSMUSG00000010097	1494.74	1320.29	0.17904	0.34257	0.92456	FALSE
	ENSMUSG00000010110	1427.89	1402.9	0.025478	0.93956	1	FALSE
	ENSMUSG00000010122	652.416	444.926	0.55223	0.087821	0.55461	FALSE
	ENSMUSG00000010142	65.1044	155.237	-1.2536	0.13439	0.65773	FALSE
	ENSMUSG00000010154	633.617	734.447	-0.21305	0.26824	0.84539	FALSE
	ENSMUSG00000010175	49.7542	49.2125	0.015795	0.92681	1	FALSE
	ENSMUSG00000010277	3060.84	2931.46	0.06231	0.78585	1	FALSE
	ENSMUSG00000010290	240.682	213.239	0.17465	0.43429	0.98621	FALSE
	ENSMUSG00000010307	2830.97	3566.98	-0.33341	0.072654	0.51485	FALSE
	ENSMUSG00000010311	15.5478	23.2061	-0.5778	0.12389	0.63606	FALSE
	ENSMUSG00000010342	7.10734	5.18087	0.45612	0.42477	0.98268	FALSE
	ENSMUSG00000010358	2124.55	3080.41	-0.53596	0.036964	0.37904	FALSE
	ENSMUSG00000010362	116.69	174.74	-0.58253	0.01108	0.21263	FALSE
	ENSMUSG00000010376	1113.84	1343.21	-0.27014	0.16119	0.70763	FALSE
	ENSMUSG00000010392	1242.62	1384.3	-0.15577	0.39975	0.97108	FALSE
	ENSMUSG00000010406	603.587	635.931	-0.075308	0.73536	1	FALSE
	ENSMUSG00000010435	0.55993	0.198463	1.4964	0.68545	1	FALSE
	ENSMUSG00000010453	1361.31	1251.76	0.12104	0.48012	1	FALSE
	ENSMUSG00000010461	4.68241	5.89823	-0.33303	0.68719	1	FALSE
	ENSMUSG00000010476	15.0278	14.3635	0.065227	0.92983	1	FALSE
	ENSMUSG00000010492	10.8062	3.14557	1.7805	0.001725	0.080107	FALSE
	ENSMUSG00000010505	12.4065	6.83094	0.86094	0.11043	0.6113	FALSE
	ENSMUSG00000010517	599.966	572.187	0.068394	0.76353	1	FALSE
	ENSMUSG00000010529	2.23645	6.01584	-1.4276	0.12722	0.64119	FALSE
	ENSMUSG00000010538	5.05306	3.21628	0.65177	0.44715	0.9956	FALSE
	ENSMUSG00000010554	233.169	160.912	0.53511	0.015281	0.24895	FALSE
	ENSMUSG00000010592	1.09165	3.84078	-1.8149	0.19346	0.75486	FALSE
	ENSMUSG00000010601	2450.33	3610.33	-0.55916	0.014383	0.24127	FALSE
	ENSMUSG00000010607	170.813	175.425	-0.038438	0.91499	1	FALSE
	ENSMUSG00000010608	1457.15	1260.14	0.20957	0.27285	0.85032	FALSE
	ENSMUSG00000010609	231.76	193.241	0.26223	0.20079	0.76561	FALSE
	ENSMUSG00000010651	900.092	498.678	0.85196	0.048095	0.42667	FALSE
	ENSMUSG00000010660	581.783	907.725	-0.64177	0.0017303	0.080107	FALSE
	ENSMUSG00000010663	276.418	272.253	0.021899	0.97933	1	FALSE
	ENSMUSG00000010721	248.223	214.864	0.20822	0.2787	0.85768	FALSE
	ENSMUSG00000010751	20.1582	19.9255	0.016748	1	1	FALSE
	ENSMUSG00000010755	623.125	1005.93	-0.69093	0.00017896	0.022924	TRUE
	ENSMUSG00000010760	13.7365	9.22318	0.57468	0.26965	0.84634	FALSE
	ENSMUSG00000010796	2.64271	6.0365	-1.1917	0.25002	0.82695	FALSE
	ENSMUSG00000010797	0.904555	2.85682	-1.6591	0.12811	0.64342	FALSE
	ENSMUSG00000010803	0.706804	2.12897	-1.5908	0.23972	0.81645	FALSE
	ENSMUSG00000010830	230.79	193.558	0.25382	0.36053	0.94075	FALSE
	ENSMUSG00000010841	0.164295	0.198463	-0.27258	1	1	FALSE
	ENSMUSG00000010911	41.2544	58.7494	-0.51003	0.054531	0.45349	FALSE
	ENSMUSG00000010914	292.667	261.182	0.1642	0.42861	0.9854	FALSE
	ENSMUSG00000010936	375.016	324.814	0.20734	0.27209	0.84912	FALSE
	ENSMUSG00000011008	262.461	348.374	-0.40854	0.031734	0.35689	FALSE
	ENSMUSG00000011034	62172.8	91549.7	-0.55827	0.0017392	0.080146	FALSE
	ENSMUSG00000011052	0.292126	0.160851	0.86087	1	1	FALSE
	ENSMUSG00000011096	950.046	851.82	0.15745	0.3925	0.96944	FALSE
	ENSMUSG00000011114	1795.29	2045.45	-0.1882	0.29927	0.88131	FALSE
	ENSMUSG00000011148	7.82608	13.4451	-0.78072	0.14073	0.67072	FALSE
	ENSMUSG00000011154	0.274705	0.616784	-1.1669	0.89898	1	FALSE
	ENSMUSG00000011158	417.758	377.501	0.14619	0.41998	0.97962	FALSE
	ENSMUSG00000011171	28.4809	16.2706	0.80773	0.011099	0.21276	FALSE
	ENSMUSG00000011179	1524.57	1450.55	0.071802	0.79718	1	FALSE
	ENSMUSG00000011254	81.8294	62.9685	0.37799	0.12599	0.63924	FALSE
	ENSMUSG00000011256	201.911	177.691	0.18435	0.35088	0.93302	FALSE
	ENSMUSG00000011257	1022.86	852.716	0.26247	0.15998	0.70536	FALSE
	ENSMUSG00000011263	137.35	159.923	-0.21952	0.25945	0.83684	FALSE
	ENSMUSG00000011267	12.0256	14.6225	-0.28207	0.45724	1	FALSE
	ENSMUSG00000011305	20.519	13.7787	0.57453	0.084346	0.54541	FALSE
	ENSMUSG00000011306	511.319	649.375	-0.34483	0.07048	0.5078	FALSE
	ENSMUSG00000011382	47.9893	45.4438	0.07863	0.82776	1	FALSE
	ENSMUSG00000011427	185.374	191.753	-0.048809	0.94389	1	FALSE
	ENSMUSG00000011463	4.67187	4.13167	0.17727	1	1	FALSE
	ENSMUSG00000011589	24.1739	23.1226	0.064147	0.94514	1	FALSE
	ENSMUSG00000011632	0.159404	0.478774	-1.5867	0.68445	1	FALSE
	ENSMUSG00000011658	51.9272	50.0827	0.052179	0.90155	1	FALSE
	ENSMUSG00000011751	15.1064	10.0771	0.58407	0.19514	0.75619	FALSE
	ENSMUSG00000011752	1679.31	1327.74	0.33889	0.099731	0.58466	FALSE
	ENSMUSG00000011831	422.937	332.103	0.34881	0.078262	0.52851	FALSE
	ENSMUSG00000011832	93.3982	99.7262	-0.094578	0.66896	1	FALSE
	ENSMUSG00000011837	171.662	180.634	-0.073501	0.75273	1	FALSE
	ENSMUSG00000011877	1755.56	1937.46	-0.14224	0.51057	1	FALSE
	ENSMUSG00000011884	2170.34	3051.13	-0.49142	0.0089451	0.19156	FALSE
	ENSMUSG00000011958	530.012	488.569	0.11746	0.5741	1	FALSE
	ENSMUSG00000011960	765.977	737.922	0.053833	0.79947	1	FALSE
	ENSMUSG00000012017	194.214	134.525	0.52977	0.011589	0.2174	FALSE
	ENSMUSG00000012076	140.693	102.889	0.45146	0.050728	0.43847	FALSE
	ENSMUSG00000012114	1240.29	1370.19	-0.1437	0.45535	1	FALSE
	ENSMUSG00000012117	571.041	494.397	0.20792	0.28896	0.86653	FALSE
	ENSMUSG00000012123	2013.04	2150.68	-0.095419	0.54994	1	FALSE
	ENSMUSG00000012126	11.3436	19.9272	-0.81286	0.076158	0.52292	FALSE
	ENSMUSG00000012187	0.956349	1.20078	-0.32837	0.8321	1	FALSE
	ENSMUSG00000012296	1293.37	1311.34	-0.019913	0.97708	1	FALSE
	ENSMUSG00000012350	1625.16	1647.7	-0.019875	0.85919	1	FALSE
	ENSMUSG00000012405	4140.62	4040.95	0.035152	0.78058	1	FALSE
	ENSMUSG00000012422	1118.02	1297.92	-0.21526	0.24527	0.82227	FALSE
	ENSMUSG00000012428	372.118	208.669	0.83454	0.10632	0.60165	FALSE
	ENSMUSG00000012429	198.151	215.049	-0.11806	0.53328	1	FALSE
	ENSMUSG00000012443	20.05	13.84	0.53476	0.63791	1	FALSE
	ENSMUSG00000012483	165.416	155.709	0.087247	0.85436	1	FALSE
	ENSMUSG00000012519	633.054	926.512	-0.54948	0.30548	0.88811	FALSE
	ENSMUSG00000012520	68.0464	28.2022	1.2707	0.0092969	0.19531	FALSE
	ENSMUSG00000012535	697.711	579.334	0.26823	0.17787	0.73246	FALSE
	ENSMUSG00000012609	199.998	191.712	0.061048	0.74149	1	FALSE
	ENSMUSG00000012640	202.356	178.581	0.18032	0.39459	0.96944	FALSE
	ENSMUSG00000012705	69.1308	70.3335	-0.024885	0.9893	1	FALSE
	ENSMUSG00000012819	10.4989	10.7156	-0.029472	1	1	FALSE
	ENSMUSG00000012848	6601.06	7198.48	-0.12499	0.62009	1	FALSE
	ENSMUSG00000012889	31.0103	37.4824	-0.27347	0.46226	1	FALSE
	ENSMUSG00000013033	230.681	163.787	0.49408	0.024626	0.31598	FALSE
	ENSMUSG00000013076	211.896	167.084	0.34278	0.12308	0.63473	FALSE
	ENSMUSG00000013083	3.59206	4.61238	-0.3607	0.60237	1	FALSE
	ENSMUSG00000013089	63.059	57.6755	0.12874	0.74975	1	FALSE
	ENSMUSG00000013091	16.4973	14.3932	0.19684	0.6366	1	FALSE
	ENSMUSG00000013150	263.21	223.177	0.23802	0.25584	0.83301	FALSE
	ENSMUSG00000013155	29.8641	30.3846	-0.024928	0.85227	1	FALSE
	ENSMUSG00000013160	1269.42	1400.09	-0.14135	0.44184	0.99233	FALSE
	ENSMUSG00000013236	237.472	171.899	0.4662	0.038808	0.38782	FALSE
	ENSMUSG00000013275	188.69	156.752	0.26754	0.1882	0.74815	FALSE
	ENSMUSG00000013338	6.10955	6.60065	-0.11154	0.79328	1	FALSE
	ENSMUSG00000013367	12.0524	5.39967	1.1584	0.03287	0.36038	FALSE
	ENSMUSG00000013415	0.669602	0.682502	-0.027529	1	1	FALSE
	ENSMUSG00000013418	2593.04	4001.43	-0.62587	0.00086738	0.05497	FALSE
	ENSMUSG00000013419	134.743	98.5188	0.45174	0.06867	0.50191	FALSE
	ENSMUSG00000013465	956.384	1309.93	-0.45383	0.020676	0.29084	FALSE
	ENSMUSG00000013483	334.449	429.478	-0.3608	0.071321	0.51006	FALSE
	ENSMUSG00000013495	170.863	177.635	-0.05607	0.72146	1	FALSE
	ENSMUSG00000013523	636.092	574.13	0.14786	0.46562	1	FALSE
	ENSMUSG00000013562	1.45959	0.379255	1.9443	0.26428	0.84142	FALSE
	ENSMUSG00000013584	145.445	114.317	0.34743	0.15472	0.6959	FALSE
	ENSMUSG00000013593	4184.85	4534.53	-0.11578	0.53859	1	FALSE
	ENSMUSG00000013611	1.58215	4.51057	-1.5114	0.068295	0.50074	FALSE
	ENSMUSG00000013622	624.743	654.777	-0.067741	0.74586	1	FALSE
	ENSMUSG00000013629	289.345	190.193	0.60533	0.029479	0.34309	FALSE
	ENSMUSG00000013643	113917	139401	-0.29126	0.48171	1	FALSE
	ENSMUSG00000013646	670.351	621.131	0.11002	0.59125	1	FALSE
	ENSMUSG00000013653	205.807	161.293	0.3516	0.22552	0.79634	FALSE
	ENSMUSG00000013662	1636.67	1602	0.030891	0.87359	1	FALSE
	ENSMUSG00000013663	2469.72	2325.58	0.08676	0.59207	1	FALSE
	ENSMUSG00000013698	367.474	382.114	-0.056361	0.75492	1	FALSE
	ENSMUSG00000013701	476.886	489.41	-0.037397	0.80972	1	FALSE
	ENSMUSG00000013707	308.765	427.083	-0.46801	0.015746	0.2524	FALSE
	ENSMUSG00000013736	445.208	448.524	-0.010704	0.92939	1	FALSE
	ENSMUSG00000013766	1.94441	1.70685	0.188	1	1	FALSE
	ENSMUSG00000013787	2572.33	3162.85	-0.29815	0.12891	0.64593	FALSE
	ENSMUSG00000013822	604.016	723.122	-0.25965	0.18141	0.73788	FALSE
	ENSMUSG00000013833	329.888	297.772	0.14777	0.37777	0.9577	FALSE
	ENSMUSG00000013846	279.83	254.732	0.13557	0.50731	1	FALSE
	ENSMUSG00000013858	2211.27	2131.7	0.052874	0.69889	1	FALSE
	ENSMUSG00000013878	373.406	382.042	-0.032987	0.92504	1	FALSE
	ENSMUSG00000013921	95.3474	71.0264	0.42484	0.30996	0.89304	FALSE
	ENSMUSG00000013928	1.01382	0.671978	0.59332	0.86473	1	FALSE
	ENSMUSG00000013973	46.4435	29.8767	0.63646	0.021365	0.29654	FALSE
	ENSMUSG00000013974	2.49749	11.3435	-2.1833	0.058167	0.4683	FALSE
	ENSMUSG00000013997	690.55	920.955	-0.41539	0.03344	0.36294	FALSE
	ENSMUSG00000014030	93.5685	287.569	-1.6198	0.19544	0.75697	FALSE
	ENSMUSG00000014039	221.201	184.372	0.26274	0.20877	0.77811	FALSE
	ENSMUSG00000014074	388.154	309.284	0.3277	0.090325	0.56136	FALSE
	ENSMUSG00000014075	65.2013	83.3837	-0.35487	0.12084	0.62983	FALSE
	ENSMUSG00000014077	6111.08	7293.86	-0.25526	0.18718	0.7467	FALSE
	ENSMUSG00000014158	48.0016	54.8229	-0.1917	0.48119	1	FALSE
	ENSMUSG00000014164	18.887	16.1575	0.22519	0.73043	1	FALSE
	ENSMUSG00000014177	595.185	624.975	-0.070462	0.68334	1	FALSE
	ENSMUSG00000014195	2013.83	2497.76	-0.3107	0.1091	0.60848	FALSE
	ENSMUSG00000014198	2.03319	1.98825	0.032245	1	1	FALSE
	ENSMUSG00000014226	763.388	712.691	0.099141	0.70985	1	FALSE
	ENSMUSG00000014232	61.9581	62.4024	-0.010308	0.96863	1	FALSE
	ENSMUSG00000014243	135.073	132.576	0.026917	0.86557	1	FALSE
	ENSMUSG00000014245	163.318	180.088	-0.14101	0.48096	1	FALSE
	ENSMUSG00000014294	1168.25	1434.62	-0.29631	0.12526	0.63798	FALSE
	ENSMUSG00000014301	180.947	214.342	-0.24434	0.19862	0.76198	FALSE
	ENSMUSG00000014303	89.3198	70.0316	0.35097	0.18348	0.7413	FALSE
	ENSMUSG00000014313	3232.63	3560.44	-0.13935	0.46909	1	FALSE
	ENSMUSG00000014329	111.987	80.3682	0.47864	0.042811	0.40444	FALSE
	ENSMUSG00000014349	1871.23	2095.21	-0.1631	0.37545	0.95568	FALSE
	ENSMUSG00000014351	380.915	355.554	0.099398	0.81624	1	FALSE
	ENSMUSG00000014353	1974.4	1901.8	0.054049	0.71799	1	FALSE
	ENSMUSG00000014355	1113.73	1042.2	0.09576	0.6224	1	FALSE
	ENSMUSG00000014361	2672.75	2754.9	-0.043671	0.95168	1	FALSE
	ENSMUSG00000014402	948.061	1146.13	-0.27371	0.17407	0.72672	FALSE
	ENSMUSG00000014418	1339.64	1501.06	-0.16414	0.33793	0.91905	FALSE
	ENSMUSG00000014426	563.738	650.643	-0.20684	0.25153	0.8293	FALSE
	ENSMUSG00000014444	259.613	157.11	0.72459	0.00068362	0.047594	TRUE
	ENSMUSG00000014453	38.5848	113.021	-1.5505	0.23886	0.81498	FALSE
	ENSMUSG00000014470	347.631	366.278	-0.075382	0.82294	1	FALSE
	ENSMUSG00000014496	961.826	968.166	-0.009479	0.96272	1	FALSE
	ENSMUSG00000014498	704.118	519.381	0.43902	0.019565	0.28245	FALSE
	ENSMUSG00000014503	264.977	305.406	-0.20486	0.30746	0.89027	FALSE
	ENSMUSG00000014504	552.556	534.532	0.047845	0.84443	1	FALSE
	ENSMUSG00000014543	2.3733	3.21424	-0.43758	0.65204	1	FALSE
	ENSMUSG00000014547	225.494	226.724	-0.0078467	0.94145	1	FALSE
	ENSMUSG00000014550	460.905	509.905	-0.14576	0.42146	0.98052	FALSE
	ENSMUSG00000014551	283.77	363.485	-0.35717	0.070962	0.5088	FALSE
	ENSMUSG00000014554	176.809	176.981	-0.0014032	0.97533	1	FALSE
	ENSMUSG00000014592	140.287	103.522	0.43845	0.044851	0.41407	FALSE
	ENSMUSG00000014599	405.039	304.391	0.41214	0.068374	0.50096	FALSE
	ENSMUSG00000014601	757.82	852.865	-0.17046	0.36033	0.94057	FALSE
	ENSMUSG00000014602	83.984	38.4637	1.1266	0.031715	0.35681	FALSE
	ENSMUSG00000014606	1944.95	2400.91	-0.30385	0.086054	0.55044	FALSE
	ENSMUSG00000014609	1.62182	0.228911	2.8248	0.18058	0.73657	FALSE
	ENSMUSG00000014633	119.857	103.491	0.21182	0.38689	0.96507	FALSE
	ENSMUSG00000014668	747.353	915.298	-0.29245	0.12702	0.64104	FALSE
	ENSMUSG00000014686	1.12445	1.15075	-0.033355	1	1	FALSE
	ENSMUSG00000014704	9.8996	6.42935	0.6227	0.28235	0.86141	FALSE
	ENSMUSG00000014725	1.67984	2.75787	-0.71524	0.42873	0.98548	FALSE
	ENSMUSG00000014747	4.40842	1.09072	2.015	0.031758	0.3569	FALSE
	ENSMUSG00000014748	1338.05	1438.51	-0.10444	0.62877	1	FALSE
	ENSMUSG00000014763	555.392	534.987	0.054004	0.78144	1	FALSE
	ENSMUSG00000014767	256.992	258.545	-0.0086919	0.98688	1	FALSE
	ENSMUSG00000014769	2174.24	2495.15	-0.19861	0.31635	0.90025	FALSE
	ENSMUSG00000014773	657.841	583.568	0.17284	0.54778	1	FALSE
	ENSMUSG00000014776	19.2287	16.4123	0.22849	0.58385	1	FALSE
	ENSMUSG00000014778	341.867	233.347	0.55096	0.0039747	0.12554	FALSE
	ENSMUSG00000014782	8.28828	3.80224	1.1242	0.055132	0.4545	FALSE
	ENSMUSG00000014786	63.1231	34.9066	0.85467	0.00059424	0.044751	TRUE
	ENSMUSG00000014791	984.584	1358.12	-0.46403	0.013835	0.23794	FALSE
	ENSMUSG00000014813	33.3944	15.8331	1.0767	0.0097088	0.19876	FALSE
	ENSMUSG00000014837	14.3817	7.84484	0.87442	0.048166	0.42687	FALSE
	ENSMUSG00000014846	224.259	232.66	-0.053059	0.68458	1	FALSE
	ENSMUSG00000014850	172.02	135.902	0.34001	0.11057	0.61176	FALSE
	ENSMUSG00000014852	18.4353	19.3059	-0.066575	0.85652	1	FALSE
	ENSMUSG00000014856	556.094	635.347	-0.19222	0.33392	0.91451	FALSE
	ENSMUSG00000014859	891.928	914.753	-0.036454	0.83432	1	FALSE
	ENSMUSG00000014867	9219.92	10412.3	-0.17546	0.28181	0.86034	FALSE
	ENSMUSG00000014873	129.937	100.922	0.36458	0.10972	0.60948	FALSE
	ENSMUSG00000014905	1272.96	1230.28	0.049201	0.87048	1	FALSE
	ENSMUSG00000014907	78.3087	54.1472	0.53229	0.036008	0.37471	FALSE
	ENSMUSG00000014932	1180.51	1268.55	-0.10377	0.58146	1	FALSE
	ENSMUSG00000014956	5300.02	6825.08	-0.36485	0.042429	0.40334	FALSE
	ENSMUSG00000014959	1904.28	1821.73	0.063937	0.78153	1	FALSE
	ENSMUSG00000014980	60.4066	57.1626	0.079634	0.79876	1	FALSE
	ENSMUSG00000015002	1719.66	1855.14	-0.10941	0.53732	1	FALSE
	ENSMUSG00000015013	459.675	572.799	-0.31742	0.095608	0.57595	FALSE
	ENSMUSG00000015016	373.563	462.141	-0.30698	0.10362	0.59486	FALSE
	ENSMUSG00000015023	429.24	338.484	0.3427	0.081446	0.53866	FALSE
	ENSMUSG00000015027	431.29	536.193	-0.3141	0.11246	0.61528	FALSE
	ENSMUSG00000015053	48.2076	33.8	0.51224	0.088303	0.55557	FALSE
	ENSMUSG00000015083	21.6237	19.491	0.1498	0.60994	1	FALSE
	ENSMUSG00000015085	213.386	381.384	-0.83778	1.94e-05	0.0059027	TRUE
	ENSMUSG00000015087	776.697	663.38	0.22752	0.24724	0.82393	FALSE
	ENSMUSG00000015090	2.49415	4.85889	-0.96208	0.26219	0.83947	FALSE
	ENSMUSG00000015092	4043.29	6739.27	-0.73706	7.13e-05	0.013465	TRUE
	ENSMUSG00000015093	13.2826	6.11608	1.1189	0.041467	0.39859	FALSE
	ENSMUSG00000015094	934.844	1050.27	-0.16796	0.34597	0.92849	FALSE
	ENSMUSG00000015095	566.431	574.846	-0.021275	0.93022	1	FALSE
	ENSMUSG00000015112	306.088	373.087	-0.28556	0.19541	0.75697	FALSE
	ENSMUSG00000015120	1864.09	1668.78	0.15967	0.39488	0.96964	FALSE
	ENSMUSG00000015126	146.675	114.104	0.36228	0.076094	0.52292	FALSE
	ENSMUSG00000015127	119.254	102.934	0.21233	0.32023	0.90319	FALSE
	ENSMUSG00000015133	501.306	426.897	0.2318	0.22671	0.79819	FALSE
	ENSMUSG00000015134	943.021	676.392	0.47943	0.018756	0.27581	FALSE
	ENSMUSG00000015143	936.462	683.565	0.45414	0.02487	0.31722	FALSE
	ENSMUSG00000015149	817.217	1065.18	-0.38231	0.038188	0.38567	FALSE
	ENSMUSG00000015165	3217.22	3415.12	-0.086119	0.66165	1	FALSE
	ENSMUSG00000015176	517.119	313.45	0.72226	0.0011322	0.063733	FALSE
	ENSMUSG00000015189	279.097	216.871	0.36393	0.077264	0.52594	FALSE
	ENSMUSG00000015202	571.409	767.607	-0.42584	0.028171	0.33731	FALSE
	ENSMUSG00000015214	487.915	428.524	0.18725	0.37027	0.95108	FALSE
	ENSMUSG00000015217	316.812	299.916	0.079068	0.63052	1	FALSE
	ENSMUSG00000015222	42.2265	22.9438	0.88005	0.017916	0.27002	FALSE
	ENSMUSG00000015224	43.6298	37.4489	0.22039	0.51581	1	FALSE
	ENSMUSG00000015243	1530.27	1215.46	0.33229	0.10482	0.59764	FALSE
	ENSMUSG00000015247	1507.01	1917.21	-0.34732	0.068718	0.50196	FALSE
	ENSMUSG00000015289	169.556	170.97	-0.011985	0.95806	1	FALSE
	ENSMUSG00000015290	780.534	860.404	-0.14055	0.46137	1	FALSE
	ENSMUSG00000015291	1508.66	1719.79	-0.18896	0.304	0.88585	FALSE
	ENSMUSG00000015305	1018.54	1293.07	-0.3443	0.05437	0.45303	FALSE
	ENSMUSG00000015312	723.367	560.225	0.36872	0.18215	0.73936	FALSE
	ENSMUSG00000015314	33.7477	64.9146	-0.94375	0.38001	0.95942	FALSE
	ENSMUSG00000015316	6.46663	16.8593	-1.3825	0.087196	0.55377	FALSE
	ENSMUSG00000015335	461.67	561.513	-0.28246	0.1641	0.71264	FALSE
	ENSMUSG00000015337	143.053	108.452	0.39949	0.097966	0.57974	FALSE
	ENSMUSG00000015340	345.113	496.679	-0.52525	0.24696	0.82366	FALSE
	ENSMUSG00000015341	774.535	798.456	-0.043884	0.7857	1	FALSE
	ENSMUSG00000015342	599.058	852.653	-0.50926	0.011473	0.21584	FALSE
	ENSMUSG00000015354	4.00007	3.57501	0.16208	0.83104	1	FALSE
	ENSMUSG00000015355	67.8226	107.54	-0.66503	0.091418	0.56377	FALSE
	ENSMUSG00000015357	892.933	1046.47	-0.22891	0.22344	0.79395	FALSE
	ENSMUSG00000015363	2157.73	2129.93	0.018706	0.91238	1	FALSE
	ENSMUSG00000015377	89.2284	76.2521	0.22673	0.36349	0.94355	FALSE
	ENSMUSG00000015396	40.1153	164.521	-2.0361	0.021723	0.29871	FALSE
	ENSMUSG00000015401	3.49121	8.40759	-1.268	0.039081	0.38921	FALSE
	ENSMUSG00000015405	38677.3	52444.4	-0.4393	0.02128	0.29618	FALSE
	ENSMUSG00000015437	435.184	628.627	-0.53058	0.0086215	0.18955	FALSE
	ENSMUSG00000015451	8.34249	9.2092	-0.1426	0.78721	1	FALSE
	ENSMUSG00000015452	26.6636	27.7743	-0.05888	0.921	1	FALSE
	ENSMUSG00000015461	870.248	842.551	0.046663	0.85079	1	FALSE
	ENSMUSG00000015467	3.82626	4.80528	-0.32869	0.68072	1	FALSE
	ENSMUSG00000015468	220.952	169.06	0.3862	0.058484	0.46908	FALSE
	ENSMUSG00000015474	160.462	152.115	0.077076	0.73616	1	FALSE
	ENSMUSG00000015476	62.2115	49.0685	0.34239	0.18651	0.7457	FALSE
	ENSMUSG00000015478	750.883	998.582	-0.41129	0.034024	0.36512	FALSE
	ENSMUSG00000015484	14.6166	7.19774	1.022	0.060177	0.47621	FALSE
	ENSMUSG00000015488	847.756	714.833	0.24604	0.19922	0.76274	FALSE
	ENSMUSG00000015501	448.76	472.501	-0.074373	0.67037	1	FALSE
	ENSMUSG00000015522	894.252	978.945	-0.13055	0.49915	1	FALSE
	ENSMUSG00000015533	445.064	473.199	-0.088436	0.67771	1	FALSE
	ENSMUSG00000015536	2694.34	3451.77	-0.3574	0.050356	0.43718	FALSE
	ENSMUSG00000015542	269.222	352.535	-0.38897	0.051762	0.44403	FALSE
	ENSMUSG00000015568	169.524	161.781	0.067448	0.94424	1	FALSE
	ENSMUSG00000015575	1331.96	1824.42	-0.45389	0.015872	0.254	FALSE
	ENSMUSG00000015597	261.657	238.534	0.13348	0.45742	1	FALSE
	ENSMUSG00000015599	6.78675	3.97655	0.7712	0.23018	0.80202	FALSE
	ENSMUSG00000015605	1419.95	1634.4	-0.20292	0.29167	0.87066	FALSE
	ENSMUSG00000015619	8.47625	10.6025	-0.32291	0.38137	0.96014	FALSE
	ENSMUSG00000015627	2028.06	2731.5	-0.42959	0.01695	0.2617	FALSE
	ENSMUSG00000015647	994.75	666.178	0.57843	0.0034783	0.11655	FALSE
	ENSMUSG00000015652	48.6102	36.0627	0.43075	0.21381	0.78263	FALSE
	ENSMUSG00000015653	211.12	130.138	0.69803	0.017215	0.26417	FALSE
	ENSMUSG00000015656	23938.4	23117	0.050368	0.97528	1	FALSE
	ENSMUSG00000015659	88.0145	66.9425	0.39482	0.091929	0.56542	FALSE
	ENSMUSG00000015668	325.943	453.138	-0.47533	0.012045	0.22082	FALSE
	ENSMUSG00000015671	1622.8	1930.69	-0.25063	0.16784	0.71859	FALSE
	ENSMUSG00000015672	349.594	365.241	-0.063169	0.71214	1	FALSE
	ENSMUSG00000015697	448.753	320.986	0.48341	0.016653	0.25896	FALSE
	ENSMUSG00000015702	15.1131	16.916	-0.16259	0.52907	1	FALSE
	ENSMUSG00000015709	192.036	254.735	-0.40762	0.046029	0.41843	FALSE
	ENSMUSG00000015711	377.507	553.396	-0.55181	0.010644	0.20826	FALSE
	ENSMUSG00000015714	2569.47	3220.48	-0.3258	0.076921	0.52478	FALSE
	ENSMUSG00000015733	3726.73	5029.83	-0.4326	0.019768	0.28413	FALSE
	ENSMUSG00000015745	323.719	332.447	-0.038379	0.87261	1	FALSE
	ENSMUSG00000015747	256.219	279.626	-0.12612	0.44504	0.99374	FALSE
	ENSMUSG00000015748	375.838	344.957	0.1237	0.56567	1	FALSE
	ENSMUSG00000015749	911.207	767.927	0.24681	0.25632	0.83301	FALSE
	ENSMUSG00000015750	2819.98	3356.58	-0.25131	0.18243	0.73996	FALSE
	ENSMUSG00000015755	2068.96	2542.3	-0.29723	0.11729	0.62465	FALSE
	ENSMUSG00000015757	388.565	377.873	0.040253	0.83865	1	FALSE
	ENSMUSG00000015759	856.491	984.453	-0.20088	0.27208	0.84912	FALSE
	ENSMUSG00000015766	6380.36	8475.15	-0.4096	0.022943	0.3073	FALSE
	ENSMUSG00000015776	485.319	375.799	0.36897	0.062071	0.48213	FALSE
	ENSMUSG00000015790	499.256	552.044	-0.145	0.51427	1	FALSE
	ENSMUSG00000015804	729.051	1027.45	-0.49498	0.013917	0.23851	FALSE
	ENSMUSG00000015806	464.512	526.07	-0.17954	0.36543	0.94562	FALSE
	ENSMUSG00000015812	12.0706	13.5315	-0.16483	0.8674	1	FALSE
	ENSMUSG00000015829	6.68357	4.21744	0.66425	0.34377	0.92571	FALSE
	ENSMUSG00000015837	3299.73	2963.94	0.15483	0.40547	0.97171	FALSE
	ENSMUSG00000015839	3004.48	2964.94	0.019113	0.95859	1	FALSE
	ENSMUSG00000015843	1.47218	1.87611	-0.3498	0.78371	1	FALSE
	ENSMUSG00000015846	2938.37	3805	-0.37288	0.0554	0.45596	FALSE
	ENSMUSG00000015850	188.502	156.822	0.26545	0.28745	0.86551	FALSE
	ENSMUSG00000015852	1.51981	1.07774	0.49588	0.81453	1	FALSE
	ENSMUSG00000015854	0.576504	3.56036	-2.6266	0.095948	0.57652	FALSE
	ENSMUSG00000015869	3036.42	2728.75	0.15413	0.39786	0.97035	FALSE
	ENSMUSG00000015879	5.71787	4.52347	0.33805	0.59334	1	FALSE
	ENSMUSG00000015880	75.1644	44.9308	0.74234	0.07627	0.52341	FALSE
	ENSMUSG00000015882	899.372	920.13	-0.03292	0.89302	1	FALSE
	ENSMUSG00000015889	3585.23	4745.82	-0.40459	0.024682	0.31611	FALSE
	ENSMUSG00000015890	0.451531	1.26356	-1.4846	0.43058	0.98582	FALSE
	ENSMUSG00000015932	20490.7	34748.5	-0.76198	0.00018244	0.023271	TRUE
	ENSMUSG00000015937	972.069	1003.19	-0.045461	0.83111	1	FALSE
	ENSMUSG00000015942	132.32	79.7301	0.73084	0.0011295	0.063733	FALSE
	ENSMUSG00000015943	151.533	155.409	-0.036439	0.85435	1	FALSE
	ENSMUSG00000015944	675.605	1079.91	-0.67666	0.00024127	0.026918	TRUE
	ENSMUSG00000015947	122.638	104.454	0.23154	0.39764	0.97035	FALSE
	ENSMUSG00000015950	158.426	254.97	-0.68651	0.14219	0.67341	FALSE
	ENSMUSG00000015957	16.1149	17.2244	-0.096059	0.92328	1	FALSE
	ENSMUSG00000015961	1554.41	2121.41	-0.44865	0.021663	0.29835	FALSE
	ENSMUSG00000015962	18.6862	23.788	-0.34826	0.28027	0.85823	FALSE
	ENSMUSG00000015966	35.6612	53.6042	-0.58799	0.018612	0.27499	FALSE
	ENSMUSG00000015968	50.6599	55.6789	-0.13629	0.61822	1	FALSE
	ENSMUSG00000015970	2779.97	4091.57	-0.55759	0.0034396	0.11618	FALSE
	ENSMUSG00000015971	284.522	295.376	-0.054012	0.834	1	FALSE
	ENSMUSG00000015980	0.115301	0.487615	-2.0803	0.70189	1	FALSE
	ENSMUSG00000015981	10.1854	36.5772	-1.8444	0.12478	0.63727	FALSE
	ENSMUSG00000015994	787.136	805.339	-0.032983	0.9134	1	FALSE
	ENSMUSG00000016018	517.131	497.892	0.054697	0.7788	1	FALSE
	ENSMUSG00000016024	137.331	115.255	0.25283	0.28734	0.86538	FALSE
	ENSMUSG00000016028	98.182	81.2172	0.27367	0.2681	0.8452	FALSE
	ENSMUSG00000016087	110.702	130.292	-0.23507	0.50464	1	FALSE
	ENSMUSG00000016128	335.8	327.626	0.035552	0.84359	1	FALSE
	ENSMUSG00000016150	0.736755	0.608166	0.27672	0.95622	1	FALSE
	ENSMUSG00000016179	3.45224	1.53884	1.1657	0.22983	0.80119	FALSE
	ENSMUSG00000016181	131.083	76.1577	0.78342	0.000581	0.044241	TRUE
	ENSMUSG00000016194	182.44	119.797	0.60683	0.0086604	0.18958	FALSE
	ENSMUSG00000016200	19.8675	10.7882	0.88096	0.031575	0.35603	FALSE
	ENSMUSG00000016206	142.752	173.362	-0.28028	0.30441	0.8867	FALSE
	ENSMUSG00000016239	57.279	30.2602	0.92058	0.0079282	0.18049	FALSE
	ENSMUSG00000016252	2026.48	2499.24	-0.30251	0.11363	0.61757	FALSE
	ENSMUSG00000016253	581.239	621.933	-0.097626	0.63161	1	FALSE
	ENSMUSG00000016255	1.61421	2.64343	-0.71158	0.81589	1	FALSE
	ENSMUSG00000016256	5044.14	7570.85	-0.58585	0.0014402	0.072561	FALSE
	ENSMUSG00000016257	1683.1	2086.13	-0.3097	0.088001	0.55503	FALSE
	ENSMUSG00000016262	18.5715	15.3019	0.27938	0.46109	1	FALSE
	ENSMUSG00000016283	19.9745	36.7444	-0.87937	0.030429	0.34963	FALSE
	ENSMUSG00000016308	940.84	1189.99	-0.33893	0.068199	0.50052	FALSE
	ENSMUSG00000016319	32746.4	41240.4	-0.33272	0.074942	0.51961	FALSE
	ENSMUSG00000016344	639.88	771.41	-0.2697	0.19637	0.75836	FALSE
	ENSMUSG00000016346	25.8198	12.2421	1.0766	0.049805	0.43439	FALSE
	ENSMUSG00000016349	98.1685	58.9282	0.7363	0.091137	0.56329	FALSE
	ENSMUSG00000016356	42.1003	34.1809	0.30064	0.36182	0.94189	FALSE
	ENSMUSG00000016382	245.031	209.541	0.22573	0.31871	0.90245	FALSE
	ENSMUSG00000016386	4.51973	4.82163	-0.093284	0.87039	1	FALSE
	ENSMUSG00000016409	199.888	204.961	-0.036161	0.83618	1	FALSE
	ENSMUSG00000016427	891.742	1056.91	-0.24516	0.18202	0.73907	FALSE
	ENSMUSG00000016458	17.865	16.0373	0.15571	0.84236	1	FALSE
	ENSMUSG00000016477	487.128	840.321	-0.78664	0.014003	0.23954	FALSE
	ENSMUSG00000016481	1024.85	1307.83	-0.35176	0.069274	0.5036	FALSE
	ENSMUSG00000016487	480.204	477.034	0.0095559	0.91115	1	FALSE
	ENSMUSG00000016493	30.8276	24.555	0.32821	0.27166	0.8488	FALSE
	ENSMUSG00000016494	254.217	357.715	-0.49275	0.0080705	0.18193	FALSE
	ENSMUSG00000016495	877.954	1164.77	-0.40783	0.02858	0.33948	FALSE
	ENSMUSG00000016496	234.437	208.527	0.16896	0.70384	1	FALSE
	ENSMUSG00000016498	14.4412	18.1615	-0.33069	0.31001	0.89304	FALSE
	ENSMUSG00000016503	76.3217	66.3829	0.20128	0.34966	0.93182	FALSE
	ENSMUSG00000016510	187.957	177.948	0.078949	0.74777	1	FALSE
	ENSMUSG00000016520	476.713	589.053	-0.30528	0.11122	0.61311	FALSE
	ENSMUSG00000016526	22.6215	14.0885	0.68318	0.05907	0.47253	FALSE
	ENSMUSG00000016528	1555.44	1767.42	-0.18433	0.33968	0.92136	FALSE
	ENSMUSG00000016529	5.20734	5.32188	-0.031388	0.93808	1	FALSE
	ENSMUSG00000016534	3337.49	4521.29	-0.43797	0.019787	0.28413	FALSE
	ENSMUSG00000016541	223.382	203.331	0.13569	0.53543	1	FALSE
	ENSMUSG00000016552	15.4793	16.3264	-0.076868	1	1	FALSE
	ENSMUSG00000016554	575.637	574.413	0.0030707	0.99105	1	FALSE
	ENSMUSG00000016559	9411.34	12347.6	-0.39176	0.035617	0.3723	FALSE
	ENSMUSG00000016619	1242.87	1309.45	-0.07528	0.73784	1	FALSE
	ENSMUSG00000016624	136.906	73.3526	0.90026	3.95e-05	0.0088706	TRUE
	ENSMUSG00000016637	94.6084	77.3296	0.29095	0.18379	0.7413	FALSE
	ENSMUSG00000016664	3320.76	4330.38	-0.38298	0.032229	0.35859	FALSE
	ENSMUSG00000016756	65.554	131.921	-1.0089	0.16525	0.71462	FALSE
	ENSMUSG00000016757	329.266	337.274	-0.034668	0.82005	1	FALSE
	ENSMUSG00000016758	20.4395	21.6197	-0.080986	0.79899	1	FALSE
	ENSMUSG00000016763	229.562	163.493	0.48965	0.025988	0.32513	FALSE
	ENSMUSG00000016831	950.241	1066.83	-0.16697	0.34682	0.92922	FALSE
	ENSMUSG00000016833	78.9975	100.923	-0.35337	0.095783	0.57608	FALSE
	ENSMUSG00000016918	115.17	204.864	-0.8309	0.22213	0.79172	FALSE
	ENSMUSG00000016921	1831.8	1495	0.29312	0.14381	0.67684	FALSE
	ENSMUSG00000016933	418.318	360.438	0.21485	0.26251	0.83947	FALSE
	ENSMUSG00000016940	551.551	609.231	-0.1435	0.45122	0.99787	FALSE
	ENSMUSG00000016942	1.39024	2.76131	-0.99002	0.34782	0.92994	FALSE
	ENSMUSG00000016946	2812.18	3799.85	-0.43425	0.019177	0.27871	FALSE
	ENSMUSG00000016984	112.616	97.9207	0.20172	0.3225	0.90563	FALSE
	ENSMUSG00000016995	3.13739	1.63421	0.94097	0.28618	0.86447	FALSE
	ENSMUSG00000017002	224.851	382.915	-0.76806	0.081452	0.53866	FALSE
	ENSMUSG00000017007	0.230602	0.868334	-1.9128	0.53747	1	FALSE
	ENSMUSG00000017009	2264.68	2051.16	0.14287	0.35449	0.93627	FALSE
	ENSMUSG00000017057	2762.02	3694.61	-0.4197	0.024531	0.31534	FALSE
	ENSMUSG00000017119	3440.35	4174.37	-0.279	0.151	0.69007	FALSE
	ENSMUSG00000017132	935.26	1116.56	-0.25562	0.16718	0.71769	FALSE
	ENSMUSG00000017144	822.502	594.537	0.46825	0.041995	0.4011	FALSE
	ENSMUSG00000017146	202.226	184.422	0.13296	0.5766	1	FALSE
	ENSMUSG00000017167	179.749	101.096	0.83027	0.015187	0.24816	FALSE
	ENSMUSG00000017176	118.225	114.495	0.046246	0.85508	1	FALSE
	ENSMUSG00000017188	1201.34	1530.29	-0.34916	0.067924	0.49984	FALSE
	ENSMUSG00000017195	6.48619	4.77702	0.44126	0.57531	1	FALSE
	ENSMUSG00000017204	15.8363	16.5851	-0.06665	0.83385	1	FALSE
	ENSMUSG00000017210	493.784	517.141	-0.066676	0.72349	1	FALSE
	ENSMUSG00000017211	11.3216	6.47664	0.80576	0.12438	0.63664	FALSE
	ENSMUSG00000017221	1662.51	1549.9	0.10119	0.62265	1	FALSE
	ENSMUSG00000017264	347.565	308.677	0.17119	0.39079	0.96843	FALSE
	ENSMUSG00000017286	441.759	519.043	-0.23259	0.2531	0.83111	FALSE
	ENSMUSG00000017288	923.913	1044.09	-0.17642	0.34884	0.93109	FALSE
	ENSMUSG00000017291	1395.14	1418.91	-0.024381	0.93188	1	FALSE
	ENSMUSG00000017299	222.127	230.113	-0.050956	0.84914	1	FALSE
	ENSMUSG00000017307	452.807	486.085	-0.10231	0.60262	1	FALSE
	ENSMUSG00000017309	124.776	153.059	-0.29474	0.10671	0.60286	FALSE
	ENSMUSG00000017310	0.33392	0.162538	1.0387	1	1	FALSE
	ENSMUSG00000017311	437.623	570.772	-0.38323	0.13729	0.6629	FALSE
	ENSMUSG00000017314	47.3163	32.1113	0.55926	0.088813	0.55667	FALSE
	ENSMUSG00000017316	0.891618	3.40338	-1.9325	0.21996	0.78865	FALSE
	ENSMUSG00000017344	24.4303	36.99	-0.59846	0.033223	0.36205	FALSE
	ENSMUSG00000017376	310.021	255.257	0.28042	0.15193	0.69126	FALSE
	ENSMUSG00000017386	1042.31	893.167	0.22279	0.24281	0.81903	FALSE
	ENSMUSG00000017390	214.569	244.821	-0.19028	0.47338	1	FALSE
	ENSMUSG00000017400	10.8309	19.3959	-0.84059	0.25868	0.83567	FALSE
	ENSMUSG00000017404	1544.35	1687.63	-0.128	0.52017	1	FALSE
	ENSMUSG00000017405	104.418	90.8499	0.20081	0.32645	0.90949	FALSE
	ENSMUSG00000017412	7.02211	6.89633	0.026076	0.95605	1	FALSE
	ENSMUSG00000017417	15.7701	19.0285	-0.27096	0.5391	1	FALSE
	ENSMUSG00000017418	522.535	451.214	0.21172	0.26978	0.84634	FALSE
	ENSMUSG00000017421	2319.29	1821.81	0.34832	0.062415	0.48378	FALSE
	ENSMUSG00000017428	1056.58	1178.9	-0.15804	0.36806	0.94904	FALSE
	ENSMUSG00000017446	92.2613	79.8369	0.20867	0.40433	0.97171	FALSE
	ENSMUSG00000017453	388.405	322.426	0.2686	0.21053	0.78029	FALSE
	ENSMUSG00000017466	749.363	584.236	0.35911	0.077757	0.52728	FALSE
	ENSMUSG00000017478	1326.29	1277.34	0.054251	0.80497	1	FALSE
	ENSMUSG00000017485	1374.75	1405.61	-0.032028	0.90819	1	FALSE
	ENSMUSG00000017491	8.01869	5.21346	0.62113	0.27671	0.8554	FALSE
	ENSMUSG00000017493	980.779	741.014	0.40443	0.047665	0.4248	FALSE
	ENSMUSG00000017499	60.1071	38.0747	0.6587	0.013336	0.23384	FALSE
	ENSMUSG00000017548	975.044	1105.93	-0.18173	0.32651	0.90949	FALSE
	ENSMUSG00000017550	87.9871	73.0662	0.26809	0.40774	0.9721	FALSE
	ENSMUSG00000017561	390.355	542.457	-0.47472	0.016576	0.25856	FALSE
	ENSMUSG00000017607	767.35	1585.73	-1.0472	0.0021513	0.090741	FALSE
	ENSMUSG00000017615	3338.71	4287.52	-0.36086	0.054147	0.45242	FALSE
	ENSMUSG00000017631	7182.91	8593.31	-0.25865	0.15474	0.6959	FALSE
	ENSMUSG00000017639	285.956	543.522	-0.92654	0.00012337	0.018633	TRUE
	ENSMUSG00000017652	45.6137	90.9563	-0.99571	0.022753	0.30608	FALSE
	ENSMUSG00000017664	2961.73	3171.94	-0.098924	0.51761	1	FALSE
	ENSMUSG00000017667	30.7551	21.6711	0.50506	0.17445	0.72747	FALSE
	ENSMUSG00000017670	1071.26	1246.64	-0.21874	0.22554	0.79634	FALSE
	ENSMUSG00000017677	1558.37	1397.86	0.15681	0.47167	1	FALSE
	ENSMUSG00000017679	707.732	738.285	-0.060975	0.82312	1	FALSE
	ENSMUSG00000017686	531.1	439.117	0.27438	0.15909	0.70361	FALSE
	ENSMUSG00000017688	4765.39	5299.37	-0.15323	0.40172	0.97125	FALSE
	ENSMUSG00000017692	96.9385	51.1602	0.92205	0.00088183	0.055306	FALSE
	ENSMUSG00000017697	2576.35	5137.73	-0.9958	0.038132	0.38553	FALSE
	ENSMUSG00000017707	18985.4	18992	-0.00049681	0.84846	1	FALSE
	ENSMUSG00000017713	637.421	775.341	-0.28259	0.14756	0.68398	FALSE
	ENSMUSG00000017715	1045.49	1152.73	-0.14088	0.40116	0.97125	FALSE
	ENSMUSG00000017716	147.877	152.286	-0.042385	0.86796	1	FALSE
	ENSMUSG00000017718	39.2161	45.7295	-0.22168	0.39604	0.97035	FALSE
	ENSMUSG00000017720	1.38095	1.09746	0.33148	0.82229	1	FALSE
	ENSMUSG00000017721	2214.51	2289.41	-0.047987	0.82827	1	FALSE
	ENSMUSG00000017723	8.31039	5.85875	0.50432	0.29304	0.87284	FALSE
	ENSMUSG00000017724	5.69563	4.58245	0.31374	0.56598	1	FALSE
	ENSMUSG00000017734	70.0417	50.765	0.46438	0.051485	0.44316	FALSE
	ENSMUSG00000017737	46.3785	47.1221	-0.022948	0.77707	1	FALSE
	ENSMUSG00000017740	7.14238	7.20588	-0.012772	0.93387	1	FALSE
	ENSMUSG00000017747	294.892	320.634	-0.12074	0.58421	1	FALSE
	ENSMUSG00000017754	185.863	157.954	0.23474	0.33998	0.92167	FALSE
	ENSMUSG00000017756	2620.37	3147.86	-0.2646	0.13958	0.66836	FALSE
	ENSMUSG00000017760	2254.36	2629.87	-0.22227	0.24098	0.81732	FALSE
	ENSMUSG00000017764	70.6402	66.3381	0.090651	0.7112	1	FALSE
	ENSMUSG00000017765	145.002	113.66	0.35135	0.087674	0.55451	FALSE
	ENSMUSG00000017767	1.8143	0.3215	2.4965	0.2379	0.81368	FALSE
	ENSMUSG00000017774	1414.58	1705.24	-0.2696	0.17962	0.73525	FALSE
	ENSMUSG00000017776	3237.76	3470.06	-0.099965	0.58513	1	FALSE
	ENSMUSG00000017778	4228.78	4840.69	-0.19497	0.31062	0.89431	FALSE
	ENSMUSG00000017781	10986.2	14529.9	-0.40333	0.026977	0.3303	FALSE
	ENSMUSG00000017801	1403.85	1920.91	-0.4524	0.011742	0.21846	FALSE
	ENSMUSG00000017802	1719.07	2039.06	-0.24627	0.21656	0.78554	FALSE
	ENSMUSG00000017817	292.126	220.868	0.40341	0.17197	0.7235	FALSE
	ENSMUSG00000017830	762.744	1089.55	-0.51446	0.38585	0.96417	FALSE
	ENSMUSG00000017831	1340.62	1645.42	-0.29556	0.11087	0.61263	FALSE
	ENSMUSG00000017832	7.08641	9.18763	-0.37464	0.70535	1	FALSE
	ENSMUSG00000017837	1424.26	1604.75	-0.17213	0.38086	0.9598	FALSE
	ENSMUSG00000017843	4779.36	5534.56	-0.21165	0.25325	0.83112	FALSE
	ENSMUSG00000017858	339.441	355.828	-0.06802	0.76047	1	FALSE
	ENSMUSG00000017861	100.821	76.0405	0.40696	0.2712	0.84841	FALSE
	ENSMUSG00000017868	1022.87	1615.52	-0.65937	0.0015576	0.075995	FALSE
	ENSMUSG00000017897	5.34252	4.45742	0.26131	0.6929	1	FALSE
	ENSMUSG00000017929	4830.7	5988.74	-0.31002	0.097125	0.57974	FALSE
	ENSMUSG00000017943	12.838	9.08837	0.49832	0.33062	0.91211	FALSE
	ENSMUSG00000017950	19016.1	28971	-0.60739	0.0014468	0.072619	FALSE
	ENSMUSG00000017969	69.6262	72.0394	-0.049155	0.88316	1	FALSE
	ENSMUSG00000017978	365.357	352.442	0.051919	0.82546	1	FALSE
	ENSMUSG00000017999	476.381	357.664	0.41351	0.038496	0.38636	FALSE
	ENSMUSG00000018001	364.986	282.937	0.36736	0.084063	0.54462	FALSE
	ENSMUSG00000018008	125.186	164.117	-0.39065	0.36314	0.94344	FALSE
	ENSMUSG00000018012	25.3717	19.5295	0.37756	0.18003	0.73564	FALSE
	ENSMUSG00000018040	605.416	445.427	0.44274	0.2283	0.79979	FALSE
	ENSMUSG00000018042	2294.14	2274	0.012721	0.90312	1	FALSE
	ENSMUSG00000018068	208.512	178.783	0.22192	0.43963	0.99035	FALSE
	ENSMUSG00000018076	755.884	655.336	0.20593	0.22275	0.79274	FALSE
	ENSMUSG00000018102	1125.2	1998.93	-0.82905	9.19e-06	0.0039219	TRUE
	ENSMUSG00000018126	4109.88	3418.06	0.26592	0.13092	0.65047	FALSE
	ENSMUSG00000018143	1834.16	1749.21	0.068419	0.69945	1	FALSE
	ENSMUSG00000018160	799.687	731.257	0.12906	0.51957	1	FALSE
	ENSMUSG00000018166	10362.8	14697.5	-0.50416	0.012818	0.22807	FALSE
	ENSMUSG00000018167	1101.09	1211.49	-0.13784	0.37231	0.95333	FALSE
	ENSMUSG00000018168	125.679	228.768	-0.86415	0.19054	0.75206	FALSE
	ENSMUSG00000018169	77.1959	97.2587	-0.3333	0.39978	0.97108	FALSE
	ENSMUSG00000018171	6888.98	8521.67	-0.30685	0.10035	0.58621	FALSE
	ENSMUSG00000018189	428.914	445.237	-0.053887	0.82153	1	FALSE
	ENSMUSG00000018196	410.688	431.328	-0.070744	0.72783	1	FALSE
	ENSMUSG00000018199	190.96	157.03	0.28223	0.19222	0.75379	FALSE
	ENSMUSG00000018209	836.847	964.739	-0.20517	0.3148	0.89885	FALSE
	ENSMUSG00000018211	0.230602	0.396927	-0.78347	1	1	FALSE
	ENSMUSG00000018217	645.734	1049.25	-0.70035	0.025332	0.32025	FALSE
	ENSMUSG00000018238	21.3548	11.4535	0.89877	0.023684	0.31129	FALSE
	ENSMUSG00000018239	72.0083	71.5909	0.0083872	1	1	FALSE
	ENSMUSG00000018286	1777.73	2022.26	-0.18594	0.31157	0.89548	FALSE
	ENSMUSG00000018287	500.829	580.511	-0.213	0.3208	0.90379	FALSE
	ENSMUSG00000018293	14667.8	20399.1	-0.47586	0.010701	0.20875	FALSE
	ENSMUSG00000018322	309.439	326.606	-0.077897	0.71197	1	FALSE
	ENSMUSG00000018326	3420.11	4311.8	-0.33425	0.074708	0.51929	FALSE
	ENSMUSG00000018334	2763.34	3595.04	-0.37959	0.069858	0.50607	FALSE
	ENSMUSG00000018339	4488.94	4228.86	0.086108	0.59164	1	FALSE
	ENSMUSG00000018340	612.999	605.073	0.018775	0.90686	1	FALSE
	ENSMUSG00000018341	7.68245	4.97681	0.62634	0.29334	0.8732	FALSE
	ENSMUSG00000018347	206.98	264.066	-0.3514	0.10258	0.59295	FALSE
	ENSMUSG00000018362	1030.71	913.793	0.1737	0.45582	1	FALSE
	ENSMUSG00000018363	886.71	983.734	-0.14981	0.47584	1	FALSE
	ENSMUSG00000018372	140.492	152.093	-0.11447	0.57384	1	FALSE
	ENSMUSG00000018377	53.9395	29.0697	0.89183	0.30975	0.89297	FALSE
	ENSMUSG00000018378	21.0271	37.6778	-0.84146	0.29518	0.87655	FALSE
	ENSMUSG00000018379	63.9268	143.43	-1.1659	0.36203	0.94189	FALSE
	ENSMUSG00000018381	33.8035	50.1338	-0.56861	0.034876	0.36933	FALSE
	ENSMUSG00000018387	146.275	176.718	-0.27276	0.26962	0.84634	FALSE
	ENSMUSG00000018395	136.836	119.412	0.1965	0.33198	0.91359	FALSE
	ENSMUSG00000018398	417.547	436.924	-0.065445	0.75493	1	FALSE
	ENSMUSG00000018401	2682.64	3161.89	-0.23714	0.14048	0.67006	FALSE
	ENSMUSG00000018405	222.98	160.824	0.47143	0.031968	0.35771	FALSE
	ENSMUSG00000018411	104.838	59.2485	0.82331	0.0012033	0.065073	FALSE
	ENSMUSG00000018412	666.355	642.084	0.05353	0.72984	1	FALSE
	ENSMUSG00000018415	589.39	629.152	-0.094185	0.59694	1	FALSE
	ENSMUSG00000018417	274.616	238.887	0.20109	0.37254	0.95376	FALSE
	ENSMUSG00000018425	822.817	919.597	-0.16043	0.38957	0.96726	FALSE
	ENSMUSG00000018427	568.38	674.235	-0.2464	0.14939	0.68757	FALSE
	ENSMUSG00000018428	852.418	557.731	0.61199	0.0021122	0.089668	FALSE
	ENSMUSG00000018433	234.987	159.016	0.56341	0.0070499	0.17063	FALSE
	ENSMUSG00000018442	1192.62	1481.98	-0.31339	0.090833	0.56257	FALSE
	ENSMUSG00000018446	837.882	666.903	0.32927	0.12046	0.62972	FALSE
	ENSMUSG00000018449	171	139.795	0.29068	0.16964	0.72078	FALSE
	ENSMUSG00000018451	36.9409	27.6699	0.4169	0.20482	0.77184	FALSE
	ENSMUSG00000018459	16.2931	5.76805	1.4981	0.0016823	0.078842	FALSE
	ENSMUSG00000018470	5.24431	3.28457	0.67505	0.39418	0.96944	FALSE
	ENSMUSG00000018474	3775.97	3462.61	0.12499	0.44873	0.99572	FALSE
	ENSMUSG00000018476	1766.84	1909.59	-0.11209	0.54881	1	FALSE
	ENSMUSG00000018481	809.376	800.761	0.015438	0.87625	1	FALSE
	ENSMUSG00000018486	0.296718	0.57939	-0.96544	0.89858	1	FALSE
	ENSMUSG00000018500	15.5499	11.6845	0.41231	0.38063	0.9598	FALSE
	ENSMUSG00000018501	5190.75	5105.45	0.023905	0.94628	1	FALSE
	ENSMUSG00000018507	69.5213	89.3177	-0.36149	0.32666	0.90949	FALSE
	ENSMUSG00000018509	632.775	695.759	-0.1369	0.4545	1	FALSE
	ENSMUSG00000018537	240.846	226.931	0.085859	0.61549	1	FALSE
	ENSMUSG00000018541	309.997	354.998	-0.19555	0.3353	0.9156	FALSE
	ENSMUSG00000018543	1.86578	0.713151	1.3875	0.27802	0.85718	FALSE
	ENSMUSG00000018547	197.925	186.063	0.089163	0.64026	1	FALSE
	ENSMUSG00000018548	213.925	142.136	0.58983	0.0084327	0.18772	FALSE
	ENSMUSG00000018554	63.6078	39.3417	0.69314	0.14832	0.68481	FALSE
	ENSMUSG00000018559	1098.23	1288.77	-0.23081	0.21431	0.78303	FALSE
	ENSMUSG00000018565	474.849	548.425	-0.20782	0.23612	0.81139	FALSE
	ENSMUSG00000018566	149.709	100.487	0.57516	0.063889	0.4877	FALSE
	ENSMUSG00000018567	5170.57	7337.58	-0.50498	0.0073007	0.17286	FALSE
	ENSMUSG00000018569	18061.9	28003.1	-0.63263	0.00076803	0.050915	FALSE
	ENSMUSG00000018570	104.943	82.684	0.34392	0.26599	0.84273	FALSE
	ENSMUSG00000018572	880.947	1119.6	-0.34586	0.078157	0.52851	FALSE
	ENSMUSG00000018574	2277.52	1823.42	0.32082	0.073281	0.51614	FALSE
	ENSMUSG00000018581	1.16253	0.802163	0.5353	0.90361	1	FALSE
	ENSMUSG00000018583	1540.52	1507.07	0.031666	0.95605	1	FALSE
	ENSMUSG00000018585	863.437	1013.76	-0.23156	0.22	0.78865	FALSE
	ENSMUSG00000018593	2155.87	2185.88	-0.019944	0.80938	1	FALSE
	ENSMUSG00000018595	0.41887	0.620361	-0.5666	1	1	FALSE
	ENSMUSG00000018599	155.794	147.17	0.082157	0.66161	1	FALSE
	ENSMUSG00000018604	3522.9	5026.43	-0.51277	0.074474	0.51889	FALSE
	ENSMUSG00000018620	6.64203	2.92237	1.1845	0.25916	0.83648	FALSE
	ENSMUSG00000018623	1359.94	515.974	1.3982	0.0043216	0.13156	FALSE
	ENSMUSG00000018648	86.1861	82.8966	0.056142	0.82692	1	FALSE
	ENSMUSG00000018651	83.6015	53.7439	0.63743	0.012429	0.22471	FALSE
	ENSMUSG00000018654	170.52	307.047	-0.84852	0.24751	0.82408	FALSE
	ENSMUSG00000018659	637.839	742.771	-0.21973	0.28259	0.86175	FALSE
	ENSMUSG00000018661	687.382	646.761	0.08788	0.63542	1	FALSE
	ENSMUSG00000018666	770.114	802.139	-0.058779	0.72496	1	FALSE
	ENSMUSG00000018669	745.136	846.063	-0.18326	0.3147	0.89885	FALSE
	ENSMUSG00000018672	55.3704	56.2737	-0.023344	0.82073	1	FALSE
	ENSMUSG00000018677	2196.4	2040.72	0.10607	0.60055	1	FALSE
	ENSMUSG00000018678	253.981	312.301	-0.29821	0.13815	0.66454	FALSE
	ENSMUSG00000018697	176.629	118.842	0.57167	0.010363	0.20529	FALSE
	ENSMUSG00000018698	0.698466	0.319812	1.127	0.77038	1	FALSE
	ENSMUSG00000018707	5941.21	6440.17	-0.11634	0.51462	1	FALSE
	ENSMUSG00000018727	6.44211	5.81467	0.14784	0.8346	1	FALSE
	ENSMUSG00000018733	124.971	142.74	-0.19179	0.57957	1	FALSE
	ENSMUSG00000018736	570.582	478.098	0.25513	0.20365	0.77021	FALSE
	ENSMUSG00000018740	189.336	125.602	0.59209	0.0077971	0.17816	FALSE
	ENSMUSG00000018750	437.42	455.609	-0.058777	0.74329	1	FALSE
	ENSMUSG00000018752	18.7371	8.35474	1.1652	0.12066	0.62983	FALSE
	ENSMUSG00000018761	1270.05	1329.93	-0.066464	0.79117	1	FALSE
	ENSMUSG00000018765	1089.01	1037.05	0.07054	0.66144	1	FALSE
	ENSMUSG00000018770	7419.6	7878.68	-0.086611	0.62808	1	FALSE
	ENSMUSG00000018774	101.993	119.687	-0.23079	0.36254	0.9425	FALSE
	ENSMUSG00000018776	0.730777	0.321702	1.1837	0.76545	1	FALSE
	ENSMUSG00000018796	1322.94	1076.82	0.29697	0.10434	0.59667	FALSE
	ENSMUSG00000018800	53.3227	33.3886	0.67539	0.060877	0.47863	FALSE
	ENSMUSG00000018809	46.2784	37.0074	0.32253	0.1808	0.73665	FALSE
	ENSMUSG00000018819	217.896	311.189	-0.51415	0.19613	0.75817	FALSE
	ENSMUSG00000018820	566.414	536.892	0.077225	0.61149	1	FALSE
	ENSMUSG00000018821	103.252	104.503	-0.017373	0.92005	1	FALSE
	ENSMUSG00000018822	15.8164	7.90345	1.0009	0.048489	0.4281	FALSE
	ENSMUSG00000018830	4314.74	2892.92	0.57675	0.084538	0.54614	FALSE
	ENSMUSG00000018841	234.948	236.583	-0.01001	0.97772	1	FALSE
	ENSMUSG00000018844	2.00561	1.22955	0.7059	0.58595	1	FALSE
	ENSMUSG00000018845	18.6983	24.9784	-0.41778	0.20386	0.77044	FALSE
	ENSMUSG00000018846	5156.88	4097.28	0.33183	0.060058	0.47599	FALSE
	ENSMUSG00000018848	1680.09	2023.43	-0.26827	0.15423	0.69445	FALSE
	ENSMUSG00000018849	3082.07	4326.35	-0.48925	0.010567	0.20741	FALSE
	ENSMUSG00000018858	201.463	218.958	-0.12014	0.5312	1	FALSE
	ENSMUSG00000018861	143.965	155.151	-0.10795	0.57817	1	FALSE
	ENSMUSG00000018862	0.883331	0.389762	1.1804	0.61873	1	FALSE
	ENSMUSG00000018865	55.0112	37.7453	0.54343	0.34975	0.93182	FALSE
	ENSMUSG00000018882	556.934	536.339	0.05436	0.78708	1	FALSE
	ENSMUSG00000018893	0.159404	0.325077	-1.0281	0.9225	1	FALSE
	ENSMUSG00000018899	4295.52	3845.41	0.1597	0.60814	1	FALSE
	ENSMUSG00000018900	2787.2	3489.76	-0.32431	0.10657	0.60264	FALSE
	ENSMUSG00000018906	59.1182	50.6959	0.22173	0.42217	0.98104	FALSE
	ENSMUSG00000018907	0.152503	0.809988	-2.4091	0.48407	1	FALSE
	ENSMUSG00000018909	1696.69	2057.3	-0.27803	0.16185	0.70856	FALSE
	ENSMUSG00000018916	1.88578	0.550613	1.7761	0.38758	0.96554	FALSE
	ENSMUSG00000018919	6961.19	9408.78	-0.43467	0.017197	0.26416	FALSE
	ENSMUSG00000018920	800.731	1448.26	-0.85493	0.0014427	0.072568	FALSE
	ENSMUSG00000018921	227.9	160.5	0.50583	0.016356	0.25731	FALSE
	ENSMUSG00000018923	264.805	351.851	-0.41003	0.038115	0.38549	FALSE
	ENSMUSG00000018924	3.88936	0.827363	2.2329	0.032858	0.36038	FALSE
	ENSMUSG00000018925	6.1432	4.65823	0.39921	0.56299	1	FALSE
	ENSMUSG00000018927	2158.54	1947.02	0.14879	0.34757	0.92974	FALSE
	ENSMUSG00000018930	18.8345	13.6033	0.46942	0.42778	0.98461	FALSE
	ENSMUSG00000018931	164.592	156.394	0.073717	0.66283	1	FALSE
	ENSMUSG00000018932	2308.5	2747.52	-0.25118	0.18536	0.74397	FALSE
	ENSMUSG00000018965	3688.61	5103.79	-0.46849	0.010932	0.21103	FALSE
	ENSMUSG00000018974	470.239	413.294	0.18622	0.35545	0.93753	FALSE
	ENSMUSG00000018983	881.533	1000.89	-0.18319	0.3638	0.9436	FALSE
	ENSMUSG00000018986	10.0438	3.44366	1.5443	0.072167	0.51347	FALSE
	ENSMUSG00000018995	146.421	93.8755	0.64131	0.0042668	0.13058	FALSE
	ENSMUSG00000018999	294.217	233.285	0.33479	0.089552	0.55851	FALSE
	ENSMUSG00000019027	3.83229	2.66681	0.52309	0.60131	1	FALSE
	ENSMUSG00000019039	432.519	487.248	-0.17189	0.32382	0.90748	FALSE
	ENSMUSG00000019054	1975.02	2729.76	-0.46691	0.015039	0.24653	FALSE
	ENSMUSG00000019055	375.598	390.764	-0.057108	0.74157	1	FALSE
	ENSMUSG00000019066	685.486	499.162	0.45762	0.024218	0.3138	FALSE
	ENSMUSG00000019080	84.1167	61.8933	0.44261	0.075076	0.51996	FALSE
	ENSMUSG00000019082	4868.71	5871.14	-0.2701	0.36642	0.94657	FALSE
	ENSMUSG00000019087	1588.61	1969.18	-0.30983	0.095445	0.5758	FALSE
	ENSMUSG00000019088	221.282	345.137	-0.64128	0.0016253	0.077864	FALSE
	ENSMUSG00000019102	3.49712	7.97907	-1.1901	0.25143	0.8293	FALSE
	ENSMUSG00000019122	305.453	157.308	0.95736	0.0080318	0.1816	FALSE
	ENSMUSG00000019124	31.5037	27.6812	0.18662	0.62342	1	FALSE
	ENSMUSG00000019132	4976.76	5077.18	-0.028821	0.86687	1	FALSE
	ENSMUSG00000019139	607.852	392.403	0.63139	0.0019927	0.086634	FALSE
	ENSMUSG00000019143	317.75	297.293	0.096007	0.62108	1	FALSE
	ENSMUSG00000019146	0.159404	0.162538	-0.028089	1	1	FALSE
	ENSMUSG00000019158	517.158	651.402	-0.33294	0.091297	0.56359	FALSE
	ENSMUSG00000019173	4501.86	6043.61	-0.42489	0.020192	0.28751	FALSE
	ENSMUSG00000019178	3.64727	5.50245	-0.59326	0.38999	0.96782	FALSE
	ENSMUSG00000019179	11444.2	13009.1	-0.1849	0.26462	0.84179	FALSE
	ENSMUSG00000019188	2082.48	2007.56	0.052857	0.80577	1	FALSE
	ENSMUSG00000019189	767.594	758.185	0.017793	0.92411	1	FALSE
	ENSMUSG00000019194	118.37	105.316	0.16858	0.44174	0.99221	FALSE
	ENSMUSG00000019210	1316.59	1637.96	-0.31509	0.10745	0.60441	FALSE
	ENSMUSG00000019214	49.8432	30.8842	0.69053	0.1041	0.59627	FALSE
	ENSMUSG00000019230	0.115301	0.228911	-0.98939	1	1	FALSE
	ENSMUSG00000019232	14.5444	15.9004	-0.1286	0.57616	1	FALSE
	ENSMUSG00000019235	69.9508	77.5204	-0.14824	0.51144	1	FALSE
	ENSMUSG00000019254	1205.45	1101.31	0.13035	0.51917	1	FALSE
	ENSMUSG00000019256	189.778	200.342	-0.078151	0.75507	1	FALSE
	ENSMUSG00000019261	171.052	156.268	0.13042	0.50146	1	FALSE
	ENSMUSG00000019278	4747.16	8830.68	-0.89546	1.75e-06	0.0014695	TRUE
	ENSMUSG00000019295	330.617	332.704	-0.0090815	0.93192	1	FALSE
	ENSMUSG00000019297	332.038	301.675	0.13835	0.54535	1	FALSE
	ENSMUSG00000019301	2.01754	2.67601	-0.40749	0.82903	1	FALSE
	ENSMUSG00000019302	1865.06	1826.07	0.030477	0.87752	1	FALSE
	ENSMUSG00000019303	23.051	22.5179	0.033755	0.88025	1	FALSE
	ENSMUSG00000019312	1687.96	2414.2	-0.51626	0.010713	0.20881	FALSE
	ENSMUSG00000019320	28.7949	26.0078	0.14687	0.58497	1	FALSE
	ENSMUSG00000019326	279.222	216.927	0.3642	0.25929	0.83662	FALSE
	ENSMUSG00000019338	558.738	576.228	-0.044469	0.84488	1	FALSE
	ENSMUSG00000019359	745.225	807.066	-0.11501	0.71465	1	FALSE
	ENSMUSG00000019362	742.982	905.409	-0.28524	0.16139	0.70763	FALSE
	ENSMUSG00000019368	1.59389	2.4272	-0.60674	0.67633	1	FALSE
	ENSMUSG00000019370	7388.15	9984.05	-0.43441	0.023955	0.31276	FALSE
	ENSMUSG00000019373	336.431	336.52	-0.00038344	0.9564	1	FALSE
	ENSMUSG00000019428	4107.67	5252.87	-0.35479	0.062509	0.4839	FALSE
	ENSMUSG00000019429	16.1166	18.8018	-0.22232	0.60181	1	FALSE
	ENSMUSG00000019432	1167.3	993.334	0.23283	0.24663	0.82354	FALSE
	ENSMUSG00000019433	556.117	509.537	0.1262	0.51903	1	FALSE
	ENSMUSG00000019437	58.6918	35.0093	0.74542	0.0051314	0.1435	FALSE
	ENSMUSG00000019461	321.38	352.946	-0.13517	0.47745	1	FALSE
	ENSMUSG00000019464	2.1777	1.75395	0.3122	0.80021	1	FALSE
	ENSMUSG00000019467	205.138	163.412	0.32808	0.14295	0.67513	FALSE
	ENSMUSG00000019470	561.289	625.218	-0.15561	0.44479	0.99374	FALSE
	ENSMUSG00000019471	1477.28	1554.08	-0.073118	0.72458	1	FALSE
	ENSMUSG00000019478	1697.41	1933.71	-0.18804	0.38815	0.96614	FALSE
	ENSMUSG00000019487	948.179	976.095	-0.041862	0.79139	1	FALSE
	ENSMUSG00000019494	1209.34	1593.96	-0.39839	0.033787	0.36455	FALSE
	ENSMUSG00000019505	13887	22812.3	-0.71608	7.78e-05	0.014074	TRUE
	ENSMUSG00000019518	159.475	142.31	0.16429	0.42483	0.98268	FALSE
	ENSMUSG00000019528	232.187	219.126	0.083525	0.6042	1	FALSE
	ENSMUSG00000019539	98.2502	128.742	-0.38995	0.063503	0.487	FALSE
	ENSMUSG00000019558	17838.3	23679.5	-0.40866	0.024954	0.31776	FALSE
	ENSMUSG00000019564	264.196	381.648	-0.53063	0.070965	0.5088	FALSE
	ENSMUSG00000019577	1907.33	1197.31	0.67176	0.22674	0.79819	FALSE
	ENSMUSG00000019578	1154.23	1357.27	-0.23378	0.23997	0.81693	FALSE
	ENSMUSG00000019579	1044.05	1162.85	-0.15548	0.37491	0.9555	FALSE
	ENSMUSG00000019590	1913.4	2405.92	-0.33045	0.079373	0.53127	FALSE
	ENSMUSG00000019647	1903.51	2673.52	-0.49008	0.0088967	0.19156	FALSE
	ENSMUSG00000019659	655.669	851.069	-0.37631	0.064856	0.49147	FALSE
	ENSMUSG00000019689	234.015	236.2	-0.013411	0.90412	1	FALSE
	ENSMUSG00000019699	184.314	165.095	0.15887	0.48616	1	FALSE
	ENSMUSG00000019710	772.732	868.538	-0.16862	0.36619	0.94645	FALSE
	ENSMUSG00000019715	317.63	290.721	0.12771	0.53286	1	FALSE
	ENSMUSG00000019718	18.0854	13.2386	0.45008	0.25172	0.82937	FALSE
	ENSMUSG00000019726	264.77	252.385	0.069114	0.75438	1	FALSE
	ENSMUSG00000019731	2223.88	2353.14	-0.081509	0.59328	1	FALSE
	ENSMUSG00000019732	7.90749	7.69196	0.039869	1	1	FALSE
	ENSMUSG00000019734	1963.73	2903.26	-0.56408	0.0016602	0.078543	FALSE
	ENSMUSG00000019737	32.2728	22.685	0.50858	0.17909	0.7343	FALSE
	ENSMUSG00000019738	218.509	214.992	0.023407	0.87497	1	FALSE
	ENSMUSG00000019761	39.754	39.6729	0.0029464	0.93586	1	FALSE
	ENSMUSG00000019762	75.2436	132.233	-0.81344	0.00026727	0.02825	TRUE
	ENSMUSG00000019763	179.681	139.625	0.36388	0.087236	0.55391	FALSE
	ENSMUSG00000019767	1.60155	1.17012	0.45282	0.95638	1	FALSE
	ENSMUSG00000019768	12.6655	13.7768	-0.12133	0.7789	1	FALSE
	ENSMUSG00000019772	219.438	58.9186	1.897	1.9e-16	5.74e-12	TRUE
	ENSMUSG00000019773	83.1572	73.9857	0.16859	0.73925	1	FALSE
	ENSMUSG00000019774	152.329	119.231	0.35344	0.10704	0.60356	FALSE
	ENSMUSG00000019775	14.2261	9.76376	0.54303	0.41776	0.97742	FALSE
	ENSMUSG00000019777	570.534	469.641	0.28075	0.18098	0.73694	FALSE
	ENSMUSG00000019779	3367.6	4407.19	-0.38814	0.029138	0.34154	FALSE
	ENSMUSG00000019782	224.51	247.331	-0.13966	0.49396	1	FALSE
	ENSMUSG00000019785	0.659631	0.348589	0.92013	0.91322	1	FALSE
	ENSMUSG00000019787	1.35826	1.96601	-0.53351	0.68517	1	FALSE
	ENSMUSG00000019789	18.6442	14.752	0.33781	0.4157	0.97574	FALSE
	ENSMUSG00000019790	829.084	935.63	-0.17442	0.38574	0.96414	FALSE
[truncated: 23,798 more rows]

## Sheet: Table S6
	Table S6. LPS vs Ct + LPS KEGG pathway analysis.
	All KEGG pathway-LPS vs Ct + LPS
	##Databases: KEGG PATHWAY
	##Statistical test method: hypergeometric test / Fisher's exact test
	##FDR correction method: Benjamini and Hochberg
	#Term	Database	ID	Input number	Background number	P-Value	Corrected P-Value	Input	KEGG_ID/KO	Entrez_ID	Hyperlink
	Sulfur metabolism	KEGG PATHWAY	mmu00920	3	11	0.00422861	0.346003	ENSMUSG00000024899|ENSMUSG00000063694|ENSMUSG00000058927	mmu:23972|mmu:13063|mmu:13063|	23972|13063|13063|	http://www.genome.jp/kegg-bin/show_pathway?mmu00920/mmu:23972%09red/mmu:13063%09red
	Asthma	KEGG PATHWAY	mmu05310	4	24	0.00441227	0.346003	ENSMUSG00000037649|ENSMUSG00000020676|ENSMUSG00000073421|ENSMUSG00000060586	mmu:14998|mmu:20292|mmu:14961|mmu:14969|	14998|20292|14961|14969|	http://www.genome.jp/kegg-bin/show_pathway?mmu05310/mmu:14969%09red/mmu:14961%09red/mmu:14998%09red/mmu:20292%09red
	Arginine and proline metabolism	KEGG PATHWAY	mmu00330	6	59	0.00487879	0.346003	ENSMUSG00000056162|ENSMUSG00000028737|ENSMUSG00000029811|ENSMUSG00000039682|ENSMUSG00000006442|ENSMUSG00000031672	mmu:338403|mmu:212647|mmu:76507|mmu:66988|mmu:20810|mmu:14719|	338403|212647|76507|66988|20810|14719|	http://www.genome.jp/kegg-bin/show_pathway?mmu00330/mmu:14719%09red/mmu:338403%09red/mmu:20810%09red/mmu:66988%09red/mmu:76507%09red/mmu:212647%09red
	Metabolic pathways	KEGG PATHWAY	mmu01100	46	1256	0.00708113	0.346003	ENSMUSG00000029762|ENSMUSG00000024292|ENSMUSG00000039062|ENSMUSG00000022351|ENSMUSG00000058927|ENSMUSG00000068417|ENSMUSG00000000889|ENSMUSG00000024712|ENSMUSG00000025357|ENSMUSG00000006442|ENSMUSG00000031672|ENSMUSG00000028737|ENSMUSG00000049553|ENSMUSG00000041237|ENSMUSG00000028633|ENSMUSG00000031844|ENSMUSG00000072949|ENSMUSG00000020774|ENSMUSG00000020321|ENSMUSG00000000168|ENSMUSG00000056162|…	mmu:14187|mmu:64385|mmu:16790|mmu:20775|mmu:13063|mmu:667034|mmu:13166|mmu:54391|mmu:13139|mmu:20810|mmu:14719|mmu:212647|mmu:20019|mmu:18770|mmu:51797|mmu:15486|mmu:26897|mmu:11484|mmu:17449|mmu:235339|mmu:338403|mmu:14537|mmu:170716|mmu:69888|mmu:333182|mmu:14137|mmu:15445|mmu:56421|mmu:20017|mmu:18950|mmu:227620|mmu:17768|mmu:17772|mmu:58866|mmu:14629|mmu:13063|mmu:13095|mmu:100705|mmu:13850|m…	14187|64385|16790|20775|13063|667034|13166|54391|13139|20810|14719|212647|20019|18770|51797|15486|26897|11484|17449|235339|338403|14537|170716|69888|333182|14137|15445|56421|20017|18950|227620|17768|17772|58866|14629|13063|13095|100705|13850|15360|226143|104418|66988|20773|23972|109857|	http://www.genome.jp/kegg-bin/show_pathway?mmu01100/mmu:14719%09red/mmu:338403%09red/mmu:14137%09red/mmu:15445%09red/mmu:64385%09red/mmu:17449%09red/mmu:20810%09red/mmu:235339%09red/mmu:16790%09red/mmu:23972%09red/mmu:15360%09red/mmu:17768%09red/mmu:13095%09red/mmu:14187%09red/mmu:170716%09red/mmu:226143%09red/mmu:333182%09red/mmu:20775%09red/mmu:13166%09red/mmu:212647%09red/mmu:66988%09red/mmu:1…
	p53 signaling pathway	KEGG PATHWAY	mmu04115	6	68	0.00912423	0.346003	ENSMUSG00000036390|ENSMUSG00000027215|ENSMUSG00000058927|ENSMUSG00000034218|ENSMUSG00000044303|ENSMUSG00000063694	mmu:13197|mmu:12521|mmu:13063|mmu:11920|mmu:12578|mmu:13063|	13197|12521|13063|11920|12578|13063|	http://www.genome.jp/kegg-bin/show_pathway?mmu04115/mmu:12521%09red/mmu:13063%09red/mmu:12578%09red/mmu:13197%09red/mmu:11920%09red
	Arachidonic acid metabolism	KEGG PATHWAY	mmu00590	7	90	0.00935144	0.346003	ENSMUSG00000003053|ENSMUSG00000024292|ENSMUSG00000022040|ENSMUSG00000067229|ENSMUSG00000025197|ENSMUSG00000022947|ENSMUSG00000024055	mmu:13095|mmu:64385|mmu:13850|mmu:69888|mmu:226143|mmu:109857|mmu:170716|	13095|64385|13850|69888|226143|109857|170716|	http://www.genome.jp/kegg-bin/show_pathway?mmu00590/mmu:64385%09red/mmu:170716%09red/mmu:109857%09red/mmu:226143%09red/mmu:69888%09red/mmu:13095%09red/mmu:13850%09red
	Staphylococcus aureus infection	KEGG PATHWAY	mmu05150	5	51	0.01139	0.361227	ENSMUSG00000059481|ENSMUSG00000037649|ENSMUSG00000033860|ENSMUSG00000073421|ENSMUSG00000060586	mmu:18815|mmu:14998|mmu:99571|mmu:14961|mmu:14969|	18815|14998|99571|14961|14969|	http://www.genome.jp/kegg-bin/show_pathway?mmu05150/mmu:14969%09red/mmu:18815%09red/mmu:14961%09red/mmu:14998%09red/mmu:99571%09red
	Glutathione metabolism	KEGG PATHWAY	mmu00480	5	53	0.0131379	0.364577	ENSMUSG00000039062|ENSMUSG00000032350|ENSMUSG00000006442|ENSMUSG00000039682|ENSMUSG00000001663	mmu:16790|mmu:14629|mmu:20810|mmu:66988|mmu:14871|	16790|14629|20810|66988|14871|	http://www.genome.jp/kegg-bin/show_pathway?mmu00480/mmu:66988%09red/mmu:20810%09red/mmu:16790%09red/mmu:14629%09red/mmu:14871%09red
	Complement and coagulation cascades	KEGG PATHWAY	mmu04610	6	77	0.0155163	0.372917	ENSMUSG00000059481|ENSMUSG00000033860|ENSMUSG00000079105|ENSMUSG00000033831|ENSMUSG00000066366|ENSMUSG00000022875	mmu:18815|mmu:99571|mmu:109828|mmu:110135|mmu:20700|mmu:16644|	18815|99571|109828|110135|20700|16644|	http://www.genome.jp/kegg-bin/show_pathway?mmu04610/mmu:109828%09red/mmu:16644%09red/mmu:99571%09red/mmu:110135%09red/mmu:20700%09red/mmu:18815%09red
	Inflammatory bowel disease (IBD)	KEGG PATHWAY	mmu05321	5	59	0.0194424	0.372917	ENSMUSG00000055435|ENSMUSG00000039217|ENSMUSG00000037649|ENSMUSG00000073421|ENSMUSG00000060586	mmu:17132|mmu:16173|mmu:14998|mmu:14961|mmu:14969|	17132|16173|14998|14961|14969|	http://www.genome.jp/kegg-bin/show_pathway?mmu05321/mmu:14969%09red/mmu:16173%09red/mmu:14961%09red/mmu:14998%09red/mmu:17132%09red
	Pyruvate metabolism	KEGG PATHWAY	mmu00620	4	39	0.0200146	0.372917	ENSMUSG00000020321|ENSMUSG00000041237|ENSMUSG00000000168|ENSMUSG00000042010	mmu:17449|mmu:18770|mmu:235339|mmu:100705|	17449|18770|235339|100705|	http://www.genome.jp/kegg-bin/show_pathway?mmu00620/mmu:100705%09red/mmu:235339%09red/mmu:17449%09red/mmu:18770%09red
	Apoptosis	KEGG PATHWAY	mmu04210	6	82	0.0201577	0.372917	ENSMUSG00000058927|ENSMUSG00000034218|ENSMUSG00000024942|ENSMUSG00000031887|ENSMUSG00000025076|ENSMUSG00000063694	mmu:13063|mmu:11920|mmu:12333|mmu:71609|mmu:12369|mmu:13063|	13063|11920|12333|71609|12369|13063|	http://www.genome.jp/kegg-bin/show_pathway?mmu04210/mmu:13063%09red/mmu:12369%09red/mmu:11920%09red/mmu:12333%09red/mmu:71609%09red
	Histidine metabolism	KEGG PATHWAY	mmu00340	3	24	0.0269342	0.459954	ENSMUSG00000056162|ENSMUSG00000029811|ENSMUSG00000020774	mmu:338403|mmu:76507|mmu:11484|	338403|76507|11484|	http://www.genome.jp/kegg-bin/show_pathway?mmu00340/mmu:338403%09red/mmu:11484%09red/mmu:76507%09red
	Influenza A	KEGG PATHWAY	mmu05164	9	170	0.0309755	0.491183	ENSMUSG00000037649|ENSMUSG00000059481|ENSMUSG00000039217|ENSMUSG00000000385|ENSMUSG00000058927|ENSMUSG00000053113|ENSMUSG00000060586|ENSMUSG00000073421|ENSMUSG00000063694	mmu:14998|mmu:18815|mmu:16173|mmu:50528|mmu:13063|mmu:12702|mmu:14969|mmu:14961|mmu:13063|	14998|18815|16173|50528|13063|12702|14969|14961|13063|	http://www.genome.jp/kegg-bin/show_pathway?mmu05164/mmu:12702%09red/mmu:50528%09red/mmu:16173%09red/mmu:14961%09red/mmu:14969%09red/mmu:14998%09red/mmu:13063%09red/mmu:18815%09red
	Adipocytokine signaling pathway	KEGG PATHWAY	mmu04920	5	72	0.03915	0.57942	ENSMUSG00000029819|ENSMUSG00000042010|ENSMUSG00000053113|ENSMUSG00000031887|ENSMUSG00000024900	mmu:109648|mmu:100705|mmu:12702|mmu:71609|mmu:12894|	109648|100705|12702|71609|12894|	http://www.genome.jp/kegg-bin/show_pathway?mmu04920/mmu:100705%09red/mmu:12702%09red/mmu:109648%09red/mmu:12894%09red/mmu:71609%09red
	Regulation of actin cytoskeleton	KEGG PATHWAY	mmu04810	10	217	0.050948	0.60018	ENSMUSG00000000555|ENSMUSG00000052397|ENSMUSG00000054808|ENSMUSG00000021676|ENSMUSG00000029622|ENSMUSG00000049775|ENSMUSG00000002565|ENSMUSG00000034868|ENSMUSG00000022995|ENSMUSG00000028019	mmu:16402|mmu:22350|mmu:60595|mmu:544963|mmu:11867|mmu:19241|mmu:20259|mmu:67938|mmu:13800|mmu:54635|	16402|22350|60595|544963|11867|19241|20259|67938|13800|54635|	http://www.genome.jp/kegg-bin/show_pathway?mmu04810/mmu:22350%09red/mmu:13800%09red/mmu:67938%09red/mmu:19241%09red/mmu:54635%09red/mmu:544963%09red/mmu:16402%09red/mmu:60595%09red/mmu:11867%09red/mmu:20259%09red
	Viral myocarditis	KEGG PATHWAY	mmu05416	5	78	0.0512532	0.60018	ENSMUSG00000060586|ENSMUSG00000037649|ENSMUSG00000063694|ENSMUSG00000073421|ENSMUSG00000058927	mmu:14969|mmu:14998|mmu:13063|mmu:14961|mmu:13063|	14969|14998|13063|14961|13063|	http://www.genome.jp/kegg-bin/show_pathway?mmu05416/mmu:14969%09red/mmu:14961%09red/mmu:14998%09red/mmu:13063%09red
	Legionellosis	KEGG PATHWAY	mmu05134	4	58	0.0634923	0.60018	ENSMUSG00000025076|ENSMUSG00000039217|ENSMUSG00000063694|ENSMUSG00000058927	mmu:12369|mmu:16173|mmu:13063|mmu:13063|	12369|16173|13063|13063|	http://www.genome.jp/kegg-bin/show_pathway?mmu05134/mmu:16173%09red/mmu:12369%09red/mmu:13063%09red
	Toxoplasmosis	KEGG PATHWAY	mmu05145	6	113	0.0699102	0.60018	ENSMUSG00000037649|ENSMUSG00000058927|ENSMUSG00000060586|ENSMUSG00000024421|ENSMUSG00000073421|ENSMUSG00000063694	mmu:14998|mmu:13063|mmu:14969|mmu:16774|mmu:14961|mmu:13063|	14998|13063|14969|16774|14961|13063|	http://www.genome.jp/kegg-bin/show_pathway?mmu05145/mmu:14969%09red/mmu:14961%09red/mmu:14998%09red/mmu:13063%09red/mmu:16774%09red
	Hematopoietic cell lineage	KEGG PATHWAY	mmu04640	5	86	0.0704322	0.60018	ENSMUSG00000038067|ENSMUSG00000000555|ENSMUSG00000039062|ENSMUSG00000002033|ENSMUSG00000060586	mmu:12985|mmu:16402|mmu:16790|mmu:12502|mmu:14969|	12985|16402|16790|12502|14969|	http://www.genome.jp/kegg-bin/show_pathway?mmu04640/mmu:12502%09red/mmu:14969%09red/mmu:16790%09red/mmu:16402%09red/mmu:12985%09red
	Steroid hormone biosynthesis	KEGG PATHWAY	mmu00140	5	86	0.0704322	0.60018	ENSMUSG00000003271|ENSMUSG00000031844|ENSMUSG00000003053|ENSMUSG00000067229|ENSMUSG00000025197	mmu:54200|mmu:15486|mmu:13095|mmu:69888|mmu:226143|	54200|15486|13095|69888|226143|	http://www.genome.jp/kegg-bin/show_pathway?mmu00140/mmu:226143%09red/mmu:13095%09red/mmu:54200%09red/mmu:15486%09red/mmu:69888%09red
	Alanine, aspartate and glutamate metabolism	KEGG PATHWAY	mmu00250	3	37	0.0724099	0.60018	ENSMUSG00000028737|ENSMUSG00000020774|ENSMUSG00000031672	mmu:212647|mmu:11484|mmu:14719|	212647|11484|14719|	http://www.genome.jp/kegg-bin/show_pathway?mmu00250/mmu:14719%09red/mmu:212647%09red/mmu:11484%09red
	Type I diabetes mellitus	KEGG PATHWAY	mmu04940	4	61	0.0729147	0.60018	ENSMUSG00000037649|ENSMUSG00000056553|ENSMUSG00000073421|ENSMUSG00000060586	mmu:14998|mmu:19276|mmu:14961|mmu:14969|	14998|19276|14961|14969|	http://www.genome.jp/kegg-bin/show_pathway?mmu04940/mmu:14969%09red/mmu:14961%09red/mmu:19276%09red/mmu:14998%09red
	Nitrogen metabolism	KEGG PATHWAY	mmu00910	2	17	0.0764916	0.60018	ENSMUSG00000041261|ENSMUSG00000000805	mmu:12319|mmu:12351|	12319|12351|	http://www.genome.jp/kegg-bin/show_pathway?mmu00910/mmu:12319%09red/mmu:12351%09red
	Systemic lupus erythematosus	KEGG PATHWAY	mmu05322	7	145	0.077431	0.60018	ENSMUSG00000054808|ENSMUSG00000081058|ENSMUSG00000060586|ENSMUSG00000079105|ENSMUSG00000037649|ENSMUSG00000018102|ENSMUSG00000073421	mmu:60595|mmu:319151|mmu:14969|mmu:109828|mmu:14998|mmu:319181|mmu:14961|	60595|319151|14969|109828|14998|319181|14961|	http://www.genome.jp/kegg-bin/show_pathway?mmu05322/mmu:109828%09red/mmu:14961%09red/mmu:319151%09red/mmu:60595%09red/mmu:14969%09red/mmu:14998%09red/mmu:319181%09red
	Herpes simplex infection	KEGG PATHWAY	mmu05168	9	205	0.0777282	0.60018	ENSMUSG00000037649|ENSMUSG00000028957|ENSMUSG00000070729|ENSMUSG00000058927|ENSMUSG00000053113|ENSMUSG00000054321|ENSMUSG00000060586|ENSMUSG00000073421|ENSMUSG00000063694	mmu:14998|mmu:18628|mmu:20384|mmu:13063|mmu:12702|mmu:72504|mmu:14969|mmu:14961|mmu:13063|	14998|18628|20384|13063|12702|72504|14969|14961|13063|	http://www.genome.jp/kegg-bin/show_pathway?mmu05168/mmu:12702%09red/mmu:18628%09red/mmu:20384%09red/mmu:72504%09red/mmu:14961%09red/mmu:14998%09red/mmu:14969%09red/mmu:13063%09red
	Protein digestion and absorption	KEGG PATHWAY	mmu04974	5	89	0.0785133	0.60018	ENSMUSG00000000958|ENSMUSG00000024131|ENSMUSG00000024313|ENSMUSG00000030492|ENSMUSG00000035000	mmu:20540|mmu:20532|mmu:17288|mmu:30962|mmu:13482|	20540|20532|17288|30962|13482|	http://www.genome.jp/kegg-bin/show_pathway?mmu04974/mmu:20532%09red/mmu:20540%09red/mmu:17288%09red/mmu:13482%09red/mmu:30962%09red
	Tuberculosis	KEGG PATHWAY	mmu05152	8	176	0.0801658	0.60018	ENSMUSG00000037649|ENSMUSG00000039217|ENSMUSG00000026928|ENSMUSG00000058927|ENSMUSG00000031887|ENSMUSG00000060586|ENSMUSG00000073421|ENSMUSG00000063694	mmu:14998|mmu:16173|mmu:332579|mmu:13063|mmu:71609|mmu:14969|mmu:14961|mmu:13063|	14998|16173|332579|13063|71609|14969|14961|13063|	http://www.genome.jp/kegg-bin/show_pathway?mmu05152/mmu:16173%09red/mmu:332579%09red/mmu:14961%09red/mmu:71609%09red/mmu:14969%09red/mmu:14998%09red/mmu:13063%09red
	Tyrosine metabolism	KEGG PATHWAY	mmu00350	3	39	0.0812634	0.60018	ENSMUSG00000029445|ENSMUSG00000000889|ENSMUSG00000031672	mmu:15445|mmu:13166|mmu:14719|	15445|13166|14719|	http://www.genome.jp/kegg-bin/show_pathway?mmu00350/mmu:14719%09red/mmu:15445%09red/mmu:13166%09red
	Cysteine and methionine metabolism	KEGG PATHWAY	mmu00270	3	40	0.085857	0.60018	ENSMUSG00000020321|ENSMUSG00000006442|ENSMUSG00000031672	mmu:17449|mmu:20810|mmu:14719|	17449|20810|14719|	http://www.genome.jp/kegg-bin/show_pathway?mmu00270/mmu:14719%09red/mmu:20810%09red/mmu:17449%09red
	Purine metabolism	KEGG PATHWAY	mmu00230	8	179	0.0860953	0.60018	ENSMUSG00000049553|ENSMUSG00000041237|ENSMUSG00000068417|ENSMUSG00000020431|ENSMUSG00000027395|ENSMUSG00000115338|ENSMUSG00000024899|ENSMUSG00000015085	mmu:20019|mmu:18770|mmu:667034|mmu:432530|mmu:20017|mmu:18950|mmu:23972|mmu:12496|	20019|18770|667034|432530|20017|18950|23972|12496|	http://www.genome.jp/kegg-bin/show_pathway?mmu00230/mmu:12496%09red/mmu:18770%09red/mmu:432530%09red/mmu:18950%09red/mmu:23972%09red/mmu:20019%09red/mmu:667034%09red/mmu:20017%09red
	Leishmaniasis	KEGG PATHWAY	mmu05140	4	65	0.0865124	0.60018	ENSMUSG00000060586|ENSMUSG00000037649|ENSMUSG00000073421|ENSMUSG00000006519	mmu:14969|mmu:14998|mmu:14961|mmu:13057|	14969|14998|14961|13057|	http://www.genome.jp/kegg-bin/show_pathway?mmu05140/mmu:14969%09red/mmu:14961%09red/mmu:14998%09red/mmu:13057%09red
	Steroid biosynthesis	KEGG PATHWAY	mmu00100	2	19	0.0910424	0.612467	ENSMUSG00000022351|ENSMUSG00000021273	mmu:20775|mmu:14137|	20775|14137|	http://www.genome.jp/kegg-bin/show_pathway?mmu00100/mmu:14137%09red/mmu:20775%09red
	Intestinal immune network for IgA production	KEGG PATHWAY	mmu04672	3	42	0.0953645	0.622674	ENSMUSG00000037649|ENSMUSG00000073421|ENSMUSG00000060586	mmu:14998|mmu:14961|mmu:14969|	14998|14961|14969|	http://www.genome.jp/kegg-bin/show_pathway?mmu04672/mmu:14969%09red/mmu:14961%09red/mmu:14998%09red
	Renin-angiotensin system	KEGG PATHWAY	mmu04614	2	20	0.0985967	0.625385	ENSMUSG00000039062|ENSMUSG00000020681	mmu:16790|mmu:11421|	16790|11421|	http://www.genome.jp/kegg-bin/show_pathway?mmu04614/mmu:16790%09red/mmu:11421%09red
	Bile secretion	KEGG PATHWAY	mmu04976	4	72	0.112997	0.685186	ENSMUSG00000020431|ENSMUSG00000029802|ENSMUSG00000035699|ENSMUSG00000053862	mmu:432530|mmu:26357|mmu:106407|mmu:330962|	432530|26357|106407|330962|	http://www.genome.jp/kegg-bin/show_pathway?mmu04976/mmu:432530%09red/mmu:26357%09red/mmu:106407%09red/mmu:330962%09red
	Proximal tubule bicarbonate reclamation	KEGG PATHWAY	mmu04964	2	22	0.114198	0.685186	ENSMUSG00000020321|ENSMUSG00000000805	mmu:17449|mmu:12351|	17449|12351|	http://www.genome.jp/kegg-bin/show_pathway?mmu04964/mmu:17449%09red/mmu:12351%09red
	Phenylalanine metabolism	KEGG PATHWAY	mmu00360	2	23	0.12222	0.696381	ENSMUSG00000029445|ENSMUSG00000031672	mmu:15445|mmu:14719|	15445|14719|	http://www.genome.jp/kegg-bin/show_pathway?mmu00360/mmu:14719%09red/mmu:15445%09red
	Pyrimidine metabolism	KEGG PATHWAY	mmu00240	5	103	0.122337	0.696381	ENSMUSG00000049553|ENSMUSG00000068417|ENSMUSG00000027395|ENSMUSG00000028633|ENSMUSG00000115338	mmu:20019|mmu:667034|mmu:20017|mmu:51797|mmu:18950|	20019|667034|20017|51797|18950|	http://www.genome.jp/kegg-bin/show_pathway?mmu00240/mmu:20019%09red/mmu:667034%09red/mmu:18950%09red/mmu:51797%09red/mmu:20017%09red
	Linoleic acid metabolism	KEGG PATHWAY	mmu00591	3	50	0.137237	0.761664	ENSMUSG00000003053|ENSMUSG00000067229|ENSMUSG00000025197	mmu:13095|mmu:69888|mmu:226143|	13095|69888|226143|	http://www.genome.jp/kegg-bin/show_pathway?mmu00591/mmu:226143%09red/mmu:13095%09red/mmu:69888%09red
	Carbon metabolism	KEGG PATHWAY	mmu01200	5	111	0.151529	0.798986	ENSMUSG00000020321|ENSMUSG00000041237|ENSMUSG00000021196|ENSMUSG00000000168|ENSMUSG00000031672	mmu:17449|mmu:18770|mmu:56421|mmu:235339|mmu:14719|	17449|18770|56421|235339|14719|	http://www.genome.jp/kegg-bin/show_pathway?mmu01200/mmu:14719%09red/mmu:235339%09red/mmu:56421%09red/mmu:17449%09red/mmu:18770%09red
	PPAR signaling pathway	KEGG PATHWAY	mmu03320	4	82	0.156115	0.798986	ENSMUSG00000005681|ENSMUSG00000027875|ENSMUSG00000032081|ENSMUSG00000024900	mmu:11807|mmu:15360|mmu:11814|mmu:12894|	11807|15360|11814|12894|	http://www.genome.jp/kegg-bin/show_pathway?mmu03320/mmu:12894%09red/mmu:11807%09red/mmu:11814%09red/mmu:15360%09red
	Rheumatoid arthritis	KEGG PATHWAY	mmu05323	4	82	0.156115	0.798986	ENSMUSG00000039217|ENSMUSG00000037649|ENSMUSG00000073421|ENSMUSG00000060586	mmu:16173|mmu:14998|mmu:14961|mmu:14969|	16173|14998|14961|14969|	http://www.genome.jp/kegg-bin/show_pathway?mmu05323/mmu:14969%09red/mmu:16173%09red/mmu:14961%09red/mmu:14998%09red
	Allograft rejection	KEGG PATHWAY	mmu05330	3	54	0.160143	0.798986	ENSMUSG00000037649|ENSMUSG00000073421|ENSMUSG00000060586	mmu:14998|mmu:14961|mmu:14969|	14998|14961|14969|	http://www.genome.jp/kegg-bin/show_pathway?mmu05330/mmu:14969%09red/mmu:14961%09red/mmu:14998%09red
	Glycerolipid metabolism	KEGG PATHWAY	mmu00561	3	55	0.166042	0.798986	ENSMUSG00000095332|ENSMUSG00000029762|ENSMUSG00000025357	mmu:104418|mmu:14187|mmu:13139|	104418|14187|13139|	http://www.genome.jp/kegg-bin/show_pathway?mmu00561/mmu:104418%09red/mmu:14187%09red/mmu:13139%09red
	Small cell lung cancer	KEGG PATHWAY	mmu05222	4	85	0.170098	0.798986	ENSMUSG00000024421|ENSMUSG00000063694|ENSMUSG00000059436|ENSMUSG00000058927	mmu:16774|mmu:13063|mmu:17187|mmu:13063|	16774|13063|17187|13063|	http://www.genome.jp/kegg-bin/show_pathway?mmu05222/mmu:17187%09red/mmu:13063%09red/mmu:16774%09red
	Graft-versus-host disease	KEGG PATHWAY	mmu05332	3	56	0.172003	0.798986	ENSMUSG00000037649|ENSMUSG00000073421|ENSMUSG00000060586	mmu:14998|mmu:14961|mmu:14969|	14998|14961|14969|	http://www.genome.jp/kegg-bin/show_pathway?mmu05332/mmu:14969%09red/mmu:14961%09red/mmu:14998%09red
	RNA polymerase	KEGG PATHWAY	mmu03020	2	29	0.172754	0.798986	ENSMUSG00000049553|ENSMUSG00000027395	mmu:20019|mmu:20017|	20019|20017|	http://www.genome.jp/kegg-bin/show_pathway?mmu03020/mmu:20019%09red/mmu:20017%09red
	Circadian rhythm	KEGG PATHWAY	mmu04710	2	31	0.190276	0.818622	ENSMUSG00000026077|ENSMUSG00000028957	mmu:18143|mmu:18628|	18143|18628|	http://www.genome.jp/kegg-bin/show_pathway?mmu04710/mmu:18628%09red/mmu:18143%09red
	Non-alcoholic fatty liver disease (NAFLD)	KEGG PATHWAY	mmu04932	6	154	0.193638	0.818622	ENSMUSG00000041237|ENSMUSG00000051811|ENSMUSG00000058927|ENSMUSG00000053113|ENSMUSG00000025076|ENSMUSG00000063694	mmu:18770|mmu:333182|mmu:13063|mmu:12702|mmu:12369|mmu:13063|	18770|333182|13063|12702|12369|13063|	http://www.genome.jp/kegg-bin/show_pathway?mmu04932/mmu:12702%09red/mmu:12369%09red/mmu:13063%09red/mmu:333182%09red/mmu:18770%09red
	Phenylalanine, tyrosine and tryptophan biosynthesis	KEGG PATHWAY	mmu00400	1	8	0.198226	0.818622	ENSMUSG00000031672	mmu:14719|	14719|	http://www.genome.jp/kegg-bin/show_pathway?mmu00400/mmu:14719%09red
	beta-Alanine metabolism	KEGG PATHWAY	mmu00410	2	32	0.199124	0.818622	ENSMUSG00000056162|ENSMUSG00000006442	mmu:338403|mmu:20810|	338403|20810|	http://www.genome.jp/kegg-bin/show_pathway?mmu00410/mmu:338403%09red/mmu:20810%09red
	Citrate cycle (TCA cycle)	KEGG PATHWAY	mmu00020	2	32	0.199124	0.818622	ENSMUSG00000020321|ENSMUSG00000000168	mmu:17449|mmu:235339|	17449|235339|	http://www.genome.jp/kegg-bin/show_pathway?mmu00020/mmu:235339%09red/mmu:17449%09red
	Nicotinate and nicotinamide metabolism	KEGG PATHWAY	mmu00760	2	32	0.199124	0.818622	ENSMUSG00000068417|ENSMUSG00000115338	mmu:667034|mmu:18950|	667034|18950|	http://www.genome.jp/kegg-bin/show_pathway?mmu00760/mmu:667034%09red/mmu:18950%09red
	Chemical carcinogenesis	KEGG PATHWAY	mmu05204	4	92	0.204286	0.824574	ENSMUSG00000001663|ENSMUSG00000003053|ENSMUSG00000067229|ENSMUSG00000025197	mmu:14871|mmu:13095|mmu:69888|mmu:226143|	14871|13095|69888|226143|	http://www.genome.jp/kegg-bin/show_pathway?mmu05204/mmu:226143%09red/mmu:13095%09red/mmu:69888%09red/mmu:14871%09red
	Galactose metabolism	KEGG PATHWAY	mmu00052	2	33	0.20802	0.824651	ENSMUSG00000029762|ENSMUSG00000021196	mmu:14187|mmu:56421|	14187|56421|	http://www.genome.jp/kegg-bin/show_pathway?mmu00052/mmu:14187%09red/mmu:56421%09red
	Fructose and mannose metabolism	KEGG PATHWAY	mmu00051	2	35	0.225925	0.861241	ENSMUSG00000029762|ENSMUSG00000021196	mmu:14187|mmu:56421|	14187|56421|	http://www.genome.jp/kegg-bin/show_pathway?mmu00051/mmu:14187%09red/mmu:56421%09red
	Glycolysis / Gluconeogenesis	KEGG PATHWAY	mmu00010	3	65	0.228008	0.861241	ENSMUSG00000041237|ENSMUSG00000021196|ENSMUSG00000000168	mmu:18770|mmu:56421|mmu:235339|	18770|56421|235339|	http://www.genome.jp/kegg-bin/show_pathway?mmu00010/mmu:235339%09red/mmu:56421%09red/mmu:18770%09red
	Circadian entrainment	KEGG PATHWAY	mmu04713	4	98	0.235034	0.861241	ENSMUSG00000020431|ENSMUSG00000028957|ENSMUSG00000038811|ENSMUSG00000024112	mmu:432530|mmu:18628|mmu:14710|mmu:58226|	432530|18628|14710|58226|	http://www.genome.jp/kegg-bin/show_pathway?mmu04713/mmu:432530%09red/mmu:18628%09red/mmu:14710%09red/mmu:58226%09red
	Ubiquinone and other terpenoid-quinone biosynthesis	KEGG PATHWAY	mmu00130	1	10	0.236647	0.861241	ENSMUSG00000029445	mmu:15445|	15445|	http://www.genome.jp/kegg-bin/show_pathway?mmu00130/mmu:15445%09red
	Synthesis and degradation of ketone bodies	KEGG PATHWAY	mmu00072	1	10	0.236647	0.861241	ENSMUSG00000027875	mmu:15360|	15360|	http://www.genome.jp/kegg-bin/show_pathway?mmu00072/mmu:15360%09red
	Autoimmune thyroid disease	KEGG PATHWAY	mmu05320	3	69	0.253915	0.909178	ENSMUSG00000037649|ENSMUSG00000073421|ENSMUSG00000060586	mmu:14998|mmu:14961|mmu:14969|	14998|14961|14969|	http://www.genome.jp/kegg-bin/show_pathway?mmu05320/mmu:14969%09red/mmu:14961%09red/mmu:14998%09red
	HTLV-I infection	KEGG PATHWAY	mmu05166	9	277	0.259847	0.915652	ENSMUSG00000020918|ENSMUSG00000037649|ENSMUSG00000020431|ENSMUSG00000060586|ENSMUSG00000002983|ENSMUSG00000034218|ENSMUSG00000002033|ENSMUSG00000073421|ENSMUSG00000044303	mmu:14534|mmu:14998|mmu:432530|mmu:14969|mmu:19698|mmu:11920|mmu:12502|mmu:14961|mmu:12578|	14534|14998|432530|14969|19698|11920|12502|14961|12578|	http://www.genome.jp/kegg-bin/show_pathway?mmu05166/mmu:14969%09red/mmu:14534%09red/mmu:432530%09red/mmu:12578%09red/mmu:12502%09red/mmu:14961%09red/mmu:19698%09red/mmu:14998%09red/mmu:11920%09red
	Phagosome	KEGG PATHWAY	mmu04145	6	174	0.272323	0.933185	ENSMUSG00000000555|ENSMUSG00000037649|ENSMUSG00000060586|ENSMUSG00000021216|ENSMUSG00000073421|ENSMUSG00000006519	mmu:16402|mmu:14998|mmu:14969|mmu:238463|mmu:14961|mmu:13057|	16402|14998|14969|238463|14961|13057|	http://www.genome.jp/kegg-bin/show_pathway?mmu04145/mmu:238463%09red/mmu:16402%09red/mmu:14961%09red/mmu:13057%09red/mmu:14969%09red/mmu:14998%09red
	Riboflavin metabolism	KEGG PATHWAY	mmu00740	1	12	0.27323	0.933185	ENSMUSG00000024712	mmu:54391|	54391|	http://www.genome.jp/kegg-bin/show_pathway?mmu00740/mmu:54391%09red
	Fatty acid biosynthesis	KEGG PATHWAY	mmu00061	1	14	0.308062	0.97994	ENSMUSG00000042010	mmu:100705|	100705|	http://www.genome.jp/kegg-bin/show_pathway?mmu00061/mmu:100705%09red
	Biosynthesis of amino acids	KEGG PATHWAY	mmu01230	3	78	0.313378	0.97994	ENSMUSG00000041237|ENSMUSG00000021196|ENSMUSG00000031672	mmu:18770|mmu:56421|mmu:14719|	18770|56421|14719|	http://www.genome.jp/kegg-bin/show_pathway?mmu01230/mmu:14719%09red/mmu:56421%09red/mmu:18770%09red
	Antigen processing and presentation	KEGG PATHWAY	mmu04612	3	81	0.333339	0.97994	ENSMUSG00000037649|ENSMUSG00000073421|ENSMUSG00000060586	mmu:14998|mmu:14961|mmu:14969|	14998|14961|14969|	http://www.genome.jp/kegg-bin/show_pathway?mmu04612/mmu:14969%09red/mmu:14961%09red/mmu:14998%09red
	Phosphatidylinositol signaling system	KEGG PATHWAY	mmu04070	3	81	0.333339	0.97994	ENSMUSG00000095332|ENSMUSG00000031337|ENSMUSG00000025357	mmu:104418|mmu:17772|mmu:13139|	104418|17772|13139|	http://www.genome.jp/kegg-bin/show_pathway?mmu04070/mmu:17772%09red/mmu:104418%09red/mmu:13139%09red
	Sphingolipid metabolism	KEGG PATHWAY	mmu00600	2	48	0.342793	0.97994	ENSMUSG00000021036|ENSMUSG00000007038	mmu:20773|mmu:18010|	20773|18010|	http://www.genome.jp/kegg-bin/show_pathway?mmu00600/mmu:18010%09red/mmu:20773%09red
	Malaria	KEGG PATHWAY	mmu05144	2	48	0.342793	0.97994	ENSMUSG00000038067|ENSMUSG00000039217	mmu:12985|mmu:16173|	12985|16173|	http://www.genome.jp/kegg-bin/show_pathway?mmu05144/mmu:16173%09red/mmu:12985%09red
	Amoebiasis	KEGG PATHWAY	mmu05146	4	119	0.348682	0.97994	ENSMUSG00000020431|Novel00629|ENSMUSG00000054808|ENSMUSG00000024421	mmu:432530|mmu:17831|mmu:60595|mmu:16774|	432530|17831|60595|16774|	http://www.genome.jp/kegg-bin/show_pathway?mmu05146/mmu:432530%09red/mmu:60595%09red/mmu:17831%09red/mmu:16774%09red
	Pantothenate and CoA biosynthesis	KEGG PATHWAY	mmu00770	1	17	0.35721	0.97994	ENSMUSG00000037440	mmu:22361|	22361|	http://www.genome.jp/kegg-bin/show_pathway?mmu00770/mmu:22361%09red
	Selenocompound metabolism	KEGG PATHWAY	mmu00450	1	17	0.35721	0.97994	ENSMUSG00000024899	mmu:23972|	23972|	http://www.genome.jp/kegg-bin/show_pathway?mmu00450/mmu:23972%09red
	Leukocyte transendothelial migration	KEGG PATHWAY	mmu04670	4	121	0.359707	0.97994	ENSMUSG00000054808|ENSMUSG00000034868|ENSMUSG00000052397|ENSMUSG00000006519	mmu:60595|mmu:67938|mmu:22350|mmu:13057|	60595|67938|22350|13057|	http://www.genome.jp/kegg-bin/show_pathway?mmu04670/mmu:22350%09red/mmu:60595%09red/mmu:67938%09red/mmu:13057%09red
	Fatty acid metabolism	KEGG PATHWAY	mmu01212	2	50	0.36043	0.97994	ENSMUSG00000024900|ENSMUSG00000042010	mmu:12894|mmu:100705|	12894|100705|	http://www.genome.jp/kegg-bin/show_pathway?mmu01212/mmu:100705%09red/mmu:12894%09red
	Type II diabetes mellitus	KEGG PATHWAY	mmu04930	2	50	0.36043	0.97994	ENSMUSG00000041237|ENSMUSG00000053113	mmu:18770|mmu:12702|	18770|12702|	http://www.genome.jp/kegg-bin/show_pathway?mmu04930/mmu:12702%09red/mmu:18770%09red
	Other glycan degradation	KEGG PATHWAY	mmu00511	1	18	0.372805	0.97994	ENSMUSG00000007038	mmu:18010|	18010|	http://www.genome.jp/kegg-bin/show_pathway?mmu00511/mmu:18010%09red
	Gap junction	KEGG PATHWAY	mmu04540	3	87	0.373137	0.97994	ENSMUSG00000020431|ENSMUSG00000021216|ENSMUSG00000028019	mmu:432530|mmu:238463|mmu:54635|	432530|238463|54635|	http://www.genome.jp/kegg-bin/show_pathway?mmu04540/mmu:432530%09red/mmu:238463%09red/mmu:54635%09red
	Amyotrophic lateral sclerosis (ALS)	KEGG PATHWAY	mmu05014	2	52	0.377887	0.97994	ENSMUSG00000063694|ENSMUSG00000058927	mmu:13063|mmu:13063|	13063|13063|	http://www.genome.jp/kegg-bin/show_pathway?mmu05014/mmu:13063%09red
	Retinol metabolism	KEGG PATHWAY	mmu00830	3	88	0.379733	0.97994	ENSMUSG00000003053|ENSMUSG00000067229|ENSMUSG00000025197	mmu:13095|mmu:69888|mmu:226143|	13095|69888|226143|	http://www.genome.jp/kegg-bin/show_pathway?mmu00830/mmu:226143%09red/mmu:13095%09red/mmu:69888%09red
	Inflammatory mediator regulation of TRP channels	KEGG PATHWAY	mmu04750	4	126	0.387229	0.97994	ENSMUSG00000020431|ENSMUSG00000003053|ENSMUSG00000067229|ENSMUSG00000025197	mmu:432530|mmu:13095|mmu:69888|mmu:226143|	432530|13095|69888|226143|	http://www.genome.jp/kegg-bin/show_pathway?mmu04750/mmu:432530%09red/mmu:226143%09red/mmu:13095%09red/mmu:69888%09red
	2-Oxocarboxylic acid metabolism	KEGG PATHWAY	mmu01210	1	19	0.388023	0.97994	ENSMUSG00000031672	mmu:14719|	14719|	http://www.genome.jp/kegg-bin/show_pathway?mmu01210/mmu:14719%09red
	One carbon pool by folate	KEGG PATHWAY	mmu00670	1	19	0.388023	0.97994	ENSMUSG00000005667	mmu:17768|	17768|	http://www.genome.jp/kegg-bin/show_pathway?mmu00670/mmu:17768%09red
	Platelet activation	KEGG PATHWAY	mmu04611	4	131	0.414592	0.97994	ENSMUSG00000020431|ENSMUSG00000033831|ENSMUSG00000034868|ENSMUSG00000033860	mmu:432530|mmu:110135|mmu:67938|mmu:99571|	432530|110135|67938|99571|	http://www.genome.jp/kegg-bin/show_pathway?mmu04611/mmu:432530%09red/mmu:67938%09red/mmu:110135%09red/mmu:99571%09red
	Terpenoid backbone biosynthesis	KEGG PATHWAY	mmu00900	1	21	0.417361	0.97994	ENSMUSG00000027875	mmu:15360|	15360|	http://www.genome.jp/kegg-bin/show_pathway?mmu00900/mmu:15360%09red
	Serotonergic synapse	KEGG PATHWAY	mmu04726	4	133	0.425466	0.97994	ENSMUSG00000003053|ENSMUSG00000067229|ENSMUSG00000025197|ENSMUSG00000038811	mmu:13095|mmu:69888|mmu:226143|mmu:14710|	13095|69888|226143|14710|	http://www.genome.jp/kegg-bin/show_pathway?mmu04726/mmu:226143%09red/mmu:13095%09red/mmu:69888%09red/mmu:14710%09red
	NOD-like receptor signaling pathway	KEGG PATHWAY	mmu04621	2	58	0.428968	0.97994	ENSMUSG00000039217|ENSMUSG00000026928	mmu:16173|mmu:332579|	16173|332579|	http://www.genome.jp/kegg-bin/show_pathway?mmu04621/mmu:332579%09red/mmu:16173%09red
	Ovarian steroidogenesis	KEGG PATHWAY	mmu04913	2	58	0.428968	0.97994	ENSMUSG00000020431|ENSMUSG00000031844	mmu:432530|mmu:15486|	432530|15486|	http://www.genome.jp/kegg-bin/show_pathway?mmu04913/mmu:432530%09red/mmu:15486%09red
	Dorso-ventral axis formation	KEGG PATHWAY	mmu04320	1	22	0.4315	0.97994	ENSMUSG00000025586	mmu:12877|	12877|	http://www.genome.jp/kegg-bin/show_pathway?mmu04320/mmu:12877%09red
	Alzheimer's disease	KEGG PATHWAY	mmu05010	5	173	0.433521	0.97994	ENSMUSG00000025076|ENSMUSG00000024942|ENSMUSG00000063694|ENSMUSG00000051811|ENSMUSG00000058927	mmu:12369|mmu:12333|mmu:13063|mmu:333182|mmu:13063|	12369|12333|13063|333182|13063|	http://www.genome.jp/kegg-bin/show_pathway?mmu05010/mmu:12369%09red/mmu:333182%09red/mmu:12333%09red/mmu:13063%09red
	Transcriptional misregulation in cancer	KEGG PATHWAY	mmu05202	5	178	0.457176	0.97994	ENSMUSG00000034218|ENSMUSG00000055435|ENSMUSG00000000385|ENSMUSG00000081058|ENSMUSG00000059436	mmu:11920|mmu:17132|mmu:50528|mmu:319151|mmu:17187|	11920|17132|50528|319151|17187|	http://www.genome.jp/kegg-bin/show_pathway?mmu05202/mmu:50528%09red/mmu:17132%09red/mmu:11920%09red/mmu:17187%09red/mmu:319151%09red
	NF-kappa B signaling pathway	KEGG PATHWAY	mmu04064	3	100	0.457291	0.97994	ENSMUSG00000034218|ENSMUSG00000031887|ENSMUSG00000002983	mmu:11920|mmu:71609|mmu:19698|	11920|71609|19698|	http://www.genome.jp/kegg-bin/show_pathway?mmu04064/mmu:19698%09red/mmu:11920%09red/mmu:71609%09red
	Fatty acid elongation	KEGG PATHWAY	mmu00062	1	24	0.458757	0.97994	ENSMUSG00000072949	mmu:26897|	26897|	http://www.genome.jp/kegg-bin/show_pathway?mmu00062/mmu:26897%09red
	Taste transduction	KEGG PATHWAY	mmu04742	2	63	0.469793	0.97994	ENSMUSG00000009246|ENSMUSG00000028777	mmu:56843|mmu:242851|	56843|242851|	http://www.genome.jp/kegg-bin/show_pathway?mmu04742/mmu:56843%09red/mmu:242851%09red
	Biosynthesis of unsaturated fatty acids	KEGG PATHWAY	mmu01040	1	25	0.471892	0.97994	ENSMUSG00000072949	mmu:26897|	26897|	http://www.genome.jp/kegg-bin/show_pathway?mmu01040/mmu:26897%09red
	Glycosylphosphatidylinositol(GPI)-anchor biosynthesis	KEGG PATHWAY	mmu00563	1	25	0.471892	0.97994	ENSMUSG00000021340	mmu:14756|	14756|	http://www.genome.jp/kegg-bin/show_pathway?mmu00563/mmu:14756%09red
	Chagas disease (American trypanosomiasis)	KEGG PATHWAY	mmu05142	3	103	0.476064	0.97994	ENSMUSG00000020431|ENSMUSG00000002033|ENSMUSG00000020681	mmu:432530|mmu:12502|mmu:11421|	432530|12502|11421|	http://www.genome.jp/kegg-bin/show_pathway?mmu05142/mmu:432530%09red/mmu:12502%09red/mmu:11421%09red
	Retrograde endocannabinoid signaling	KEGG PATHWAY	mmu04723	3	103	0.476064	0.97994	ENSMUSG00000020431|ENSMUSG00000038811|ENSMUSG00000019935	mmu:432530|mmu:14710|mmu:216227|	432530|14710|216227|	http://www.genome.jp/kegg-bin/show_pathway?mmu04723/mmu:432530%09red/mmu:14710%09red/mmu:216227%09red
	Colorectal cancer	KEGG PATHWAY	mmu05210	2	64	0.477747	0.97994	ENSMUSG00000063694|ENSMUSG00000058927	mmu:13063|mmu:13063|	13063|13063|	http://www.genome.jp/kegg-bin/show_pathway?mmu05210/mmu:13063%09red
	Metabolism of xenobiotics by cytochrome P450	KEGG PATHWAY	mmu00980	2	64	0.477747	0.97994	ENSMUSG00000001663|ENSMUSG00000022947	mmu:14871|mmu:109857|	14871|109857|	http://www.genome.jp/kegg-bin/show_pathway?mmu00980/mmu:109857%09red/mmu:14871%09red
	Glyoxylate and dicarboxylate metabolism	KEGG PATHWAY	mmu00630	1	26	0.484709	0.97994	ENSMUSG00000020321	mmu:17449|	17449|	http://www.genome.jp/kegg-bin/show_pathway?mmu00630/mmu:17449%09red
	Maturity onset diabetes of the young	KEGG PATHWAY	mmu04950	1	26	0.484709	0.97994	ENSMUSG00000041237	mmu:18770|	18770|	http://www.genome.jp/kegg-bin/show_pathway?mmu04950/mmu:18770%09red
	Butanoate metabolism	KEGG PATHWAY	mmu00650	1	26	0.484709	0.97994	ENSMUSG00000027875	mmu:15360|	15360|	http://www.genome.jp/kegg-bin/show_pathway?mmu00650/mmu:15360%09red
	Propanoate metabolism	KEGG PATHWAY	mmu00640	1	27	0.497216	0.97994	ENSMUSG00000042010	mmu:100705|	100705|	http://www.genome.jp/kegg-bin/show_pathway?mmu00640/mmu:100705%09red
	Parkinson's disease	KEGG PATHWAY	mmu05012	4	147	0.499785	0.97994	ENSMUSG00000019505|ENSMUSG00000063694|ENSMUSG00000051811|ENSMUSG00000058927	mmu:22187|mmu:13063|mmu:333182|mmu:13063|	22187|13063|333182|13063|	http://www.genome.jp/kegg-bin/show_pathway?mmu05012/mmu:333182%09red/mmu:22187%09red/mmu:13063%09red
	Viral carcinogenesis	KEGG PATHWAY	mmu05203	6	229	0.506576	0.97994	ENSMUSG00000020918|ENSMUSG00000054808|ENSMUSG00000002565|ENSMUSG00000031887|ENSMUSG00000018102|ENSMUSG00000044303	mmu:14534|mmu:60595|mmu:20259|mmu:71609|mmu:319181|mmu:12578|	14534|60595|20259|71609|319181|12578|	http://www.genome.jp/kegg-bin/show_pathway?mmu05203/mmu:14534%09red/mmu:20259%09red/mmu:12578%09red/mmu:71609%09red/mmu:60595%09red/mmu:319181%09red
	Phototransduction	KEGG PATHWAY	mmu04744	1	28	0.509419	0.97994	ENSMUSG00000028777	mmu:242851|	242851|	http://www.genome.jp/kegg-bin/show_pathway?mmu04744/mmu:242851%09red
	Mucin type O-Glycan biosynthesis	KEGG PATHWAY	mmu00512	1	28	0.509419	0.97994	ENSMUSG00000038843	mmu:14537|	14537|	http://www.genome.jp/kegg-bin/show_pathway?mmu00512/mmu:14537%09red
	Protein export	KEGG PATHWAY	mmu03060	1	28	0.509419	0.97994	ENSMUSG00000056899	mmu:93757|	93757|	http://www.genome.jp/kegg-bin/show_pathway?mmu03060/mmu:93757%09red
	TNF signaling pathway	KEGG PATHWAY	mmu04668	3	109	0.512669	0.97994	ENSMUSG00000025076|ENSMUSG00000053113|ENSMUSG00000031887	mmu:12369|mmu:12702|mmu:71609|	12369|12702|71609|	http://www.genome.jp/kegg-bin/show_pathway?mmu04668/mmu:12702%09red/mmu:12369%09red/mmu:71609%09red
	Thyroid hormone synthesis	KEGG PATHWAY	mmu04918	2	71	0.531319	0.97994	ENSMUSG00000020431|ENSMUSG00000019762	mmu:432530|mmu:70337|	432530|70337|	http://www.genome.jp/kegg-bin/show_pathway?mmu04918/mmu:432530%09red/mmu:70337%09red
	Melanoma	KEGG PATHWAY	mmu05218	2	71	0.531319	0.97994	ENSMUSG00000044303|ENSMUSG00000028019	mmu:12578|mmu:54635|	12578|54635|	http://www.genome.jp/kegg-bin/show_pathway?mmu05218/mmu:12578%09red/mmu:54635%09red
	Pentose phosphate pathway	KEGG PATHWAY	mmu00030	1	30	0.532946	0.97994	ENSMUSG00000021196	mmu:56421|	56421|	http://www.genome.jp/kegg-bin/show_pathway?mmu00030/mmu:56421%09red
[truncated: 441 more rows]

## Sheet: Table S7
	Table S7. Differentially expressed genes in PRRs.
	gene name	Control	Ct	LPS	Ct + LPS
	Naip1	39.8295	38.7255	42.8521	49.682
	Nlrx1	4.76985	3.82545	4.51625	4.88286
[truncated: 20 more rows]

## Sheet: Table S8
	Table S8. Differentially expressed genes in cytokines and receptors.
[truncated: 50 more rows]

[truncated: 4 more sheets: Table S9, Table S10, Table S11, Table S12]
